# Supplementary material for: Comprehensive proteomic analysis of white blood cells from chikungunya fever patients of different severities
Source: J Transl Med. 2014 Apr 11;12:96. doi: 10.1186/1479-5876-12-96 (PMC4022080; doi:10.1186/1479-5876-12-96)
Supplement: Additional file 2 — Full list of structural and non-structural CHIKV peptides detected in CHIKF patients and control (non-CHIKF) patients. [file 1479-5876-12-96-S2.xls]

## Sheet: Sheet1
Protein	ID Details	Peptide	protein blast search using ncbi database	NC1	NC2	NC3	NC4	NC5	MC1	MC2	MC3	MC4	MC5	SC1	SC2	SC3	SC4	SC5
gi|347948777	Chain A, Structure Of The Chikungunya Virus Nsp2 Protease	LQXLGGDSLR	nsP2 protein, partial [Chikungunya virus]	0	0	0	0	0	0	4.64309	8.8172	0	0	0	0	4.52235	4.95298	0
gi|254574864	Chain D, Crystal Structure Of Macro Domain Of Chikungunya Virus In Complex With Adp-Ribose	EWEKKISEAIQXR	nsP3 protein, partial [Chikungunya virus]	0	0	0	0	0	0	0	0	0	0	7.47362	0	7.2451	0	0
gi|254574868	Chain D, Crystal Structure Of Macro Domain Of Chikungunya Virus In Complex With Rna	ISEAIQMRT	nsP3 protein, partial [Chikungunya virus]	0	0	0	0	0	0	0	8.53186	0	0	3.99799	0	0	0	0
gi|260907778	E1 protein [Chikungunya virus]	IVLYRGT	E1 protein [Chikungunya virus]	0	0	0	0	0	0	0	0	0	0	0	0	0	4.36358	9.56872
gi|157092544	envelope E1 [Chikungunya virus]	AHTGSASAKLR	E1 protein, partial [Chikungunya virus]	0	0	0	0	0	0	6.20594	9.17673	0	6.2236	0	3.75712	3.23768	0	0
gi|313762908	truncated E1 [Chikungunya virus]	AHTASASTK	truncated E1 [Chikungunya virus]	0	0	0	0	0	0	0	8.58569	0	0	0	0	0	0	0
gi|262092329	envelope glycoprotein 1 [Chikungunya virus]	GASLQHT	E1 protein [Chikungunya virus]	0	0	0	0	0	0	0	10.7521	0	0	0	0	9.42309	8.5469	8.30493
gi|320129379	E2 envelope protein [Chikungunya virus]	ITVNGQTVR	E2, partial [Chikungunya virus]	0	0	0	0	0	0	0	6.82935	0	0	0	0	0	0	0
gi|375161326	envelope glycoprotein, partial [Chikungunya virus]	DAKFIVGAMSSAWTPFDNK	E1 [Chikungunya virus]	0	0	0	0	0	0	8.87253	0	0	0	0	0	0	0	0
gi|156751974	structural polyprotein [Chikungunya virus Wuerzburg 1]	QQAPQNNTNXK	capsid protein [Chikungunya virus]	0	0	0	0	0	0	0	10.6566	0	8.97268	0	0	6.58311	0	9.16585
gi|332348454	structural polyprotein [Chikungunya virus]	GDVYNMDYPPFGAR	E1 [Chikungunya virus]	0	0	0	0	0	0	6.71173	0	0	0	0	0	4.43769	7.44447	8.15472
gi|296124566	structural polyprotein [Chikungunya virus]	KQPPKKKPVQK	E1 structural glycoprotein, partial [Chikungunya virus]	0	0	0	0	0	0	0	0	0	0	6.05503	5.46991	0	0	0
gi|296124514	structural polyprotein [Chikungunya virus]	EPENTLR		0	0	0	0	0	0	0	0	0	0	0	11.3165	6.2632	0	0
gi|115291359	nonstructural protein 1 [Chikungunya virus]	IGDLQAVMAVPDK	non-structural protein 1 [Chikungunya virus]	0	0	0	0	0	0	0	8.26585	0	9.98096	0	0	2.20022	0	0
gi|94557218	nonstructural protein 4 [Chikungunya virus]	CLDRATFNPSK	nonstructural protein 4 [Chikungunya virus]	0	0	0	0	0	0	0	0	2.91486	0	0	0	8.8535	0	0
gi|296124547	nonstructural polyprotein [Chikungunya virus]	AKNIGLCSXDLTEGRR	nsP1 protein, partial [Chikungunya virus]	0	0	0	0	0	3.06297	5.20603	8.13071	0	0	0	0	8.58049	8.00185	0
gi|340343907	nonstructural polyprotein [Chikungunya virus]	QVTPNDHANAK	nsP1 protein, partial [Chikungunya virus]	0	0	0	0	0	0	9.71986	9.41716	0	3.70792	0	0	0	0	0
gi|380467951	nonstructural polyprotein [Chikungunya virus]	VSPREYR	nsP3 protein, partial [Chikungunya virus]	0	0	0	0	0	0	0	3.46109	0	11.376	0	0	0	0	0
gi|334145770	nonstructural polyprotein [Chikungunya virus]	VTRXR	-	0	0	0	0	0	0	0	0	2.35735	0	0	0	0	0	9.12508
gi|296124484	nonstructural polyprotein [Chikungunya virus]	KMEPCDR	nonstructural protein 1 [Chikungunya virus]	0	0	0	0	0	7.77686	0	0	7.22848	0	0	0	0	0	0
gi|340343913	nonstructural polyprotein [Chikungunya virus]	LYLKSETPK	nsP4 protein, partial [Chikungunya virus]	0	0	0	0	0	0	0	0	9.57	0	8.46358	0	0	0	0
gi|52352963	nonstructural polyprotein [Chikungunya virus]	AVHSR		0	0	0	0	0	0	0	0	0	5.31754	0	0	0	0	4.37196
gi|100801737	non-structural polyprotein [Chikungunya virus]	QCGFFNMMQMKVNYNHNICTQVYHKSISR	nsP2 protein, partial [Chikungunya virus]	0	0	0	0	0	4.08753	0	0	8.64772	0	10.0957	0	9.35016	6.1799	0
