# Supplementary material for: Comprehensive proteomic analysis of white blood cells from chikungunya fever patients of different severities
Source: J Transl Med. 2014 Apr 11;12:96. doi: 10.1186/1479-5876-12-96 (PMC4022080; doi:10.1186/1479-5876-12-96)
Supplement: Additional file 3 — Full list of proteins down regulated in mild and severe CHIKF samples. [file 1479-5876-12-96-S3.xls]

## Sheet: Sheet1
	Protein	ID Details
1	gi|2281777	PACE4E-II [Homo sapiens]
2	gi|119583918	F-box protein 16, isoform CRA_c [Homo sapiens]
3	gi|3603418	protein phosphatase 2A regulatory subunit A, beta isoform [Homo sapiens]
4	gi|7656983	TP53-target gene 5 protein [Homo sapiens]
5	gi|58000461	zinc finger protein 648 [Homo sapiens]
6	gi|56206364	apolipoprotein M [Homo sapiens]
7	gi|219521880	serine/threonine-protein kinase Sgk1 isoform 4 [Homo sapiens]
8	gi|16117794	60S ribosomal protein L36 [Homo sapiens]
9	gi|119628668	crystallin, lambda 1, isoform CRA_d [Homo sapiens]
10	gi|38348356	testis-expressed sequence 9 protein [Homo sapiens]
11	gi|194358810	CREBBP [Homo sapiens]
12	gi|119606537	chromosome 10 open reading frame 67, isoform CRA_c [Homo sapiens]
13	gi|188672	mannose 6-phosphate receptor [Homo sapiens]
14	gi|40788293	KIAA0577 protein [Homo sapiens]
15	gi|6690209	PRO0352 [Homo sapiens]
16	gi|10441946	unknown [Homo sapiens]
17	gi|5174425	Down syndrome critical region protein 3 [Homo sapiens]
18	gi|28436873	Family with sequence similarity 70, member A [Homo sapiens]
19	gi|119607677	archaemetzincin-1, isoform CRA_c [Homo sapiens]
20	gi|51173722	peregrin isoform 2 [Homo sapiens]
21	gi|286009	KIAA0020 [Homo sapiens]
22	gi|7662100	zinc finger and BTB domain-containing protein 43 [Homo sapiens]
23	gi|46249764	Mitogen-activated protein kinase 8 interacting protein 1 [Homo sapiens]
24	gi|7661948	malectin precursor [Homo sapiens]
25	gi|119615559	SYF2 homolog, RNA splicing factor (S. cerevisiae), isoform CRA_b [Homo sapiens]
26	gi|193787625	unnamed protein product [Homo sapiens]
27	gi|2745857	Ku86 autoantigen related protein 1 [Homo sapiens]
28	gi|119598632	hCG2021224 [Homo sapiens]
29	gi|13123776	DNA methyltransferase 1-associated protein 1 [Homo sapiens]
30	gi|51094943	similar to Piccolo protein (Aczonin) [Homo sapiens]
31	gi|134254724	N-myc-interactor [Homo sapiens]
32	gi|15277813	Deoxynucleotidyltransferase, terminal [Homo sapiens]
33	gi|1228901	This CDS feature is included to show the translation of the corresponding V_segment. Presently translation qualifiers on V_segment features are illegal [Homo sapiens]
34	gi|119596014	dolichyl-phosphate mannosyltransferase polypeptide 1, catalytic subunit, isoform CRA_b [Homo sapiens]
35	gi|22760965	unnamed protein product [Homo sapiens]
36	gi|23308697	signal recognition particle receptor subunit alpha isoform 1 [Homo sapiens]
37	gi|54781103	immunoglobulin kappa light chain variable region VK1 [Homo sapiens]
38	gi|110735445	forkhead box protein F1 [Homo sapiens]
39	gi|22164066	neuroblastoma-amplified protein [Homo sapiens]
40	gi|4506141	serine protease HTRA1 precursor [Homo sapiens]
41	gi|169145047	DEAD (Asp-Glu-Ala-Asp) box polypeptide 17 [Homo sapiens]
42	gi|5729756	voltage-dependent calcium channel gamma-3 subunit [Homo sapiens]
43	gi|26787993	stonin-1 [Homo sapiens]
44	gi|10437054	unnamed protein product [Homo sapiens]
45	gi|119569868	hCG1818126 [Homo sapiens]
46	gi|119621477	hCG1817845, isoform CRA_a [Homo sapiens]
47	gi|7407144	protocadherin Fat 2 [Homo sapiens]
48	gi|119596753	hCG2019498, isoform CRA_b [Homo sapiens]
49	gi|116013581	ZIP kinase isoform [Homo sapiens]
50	gi|118341525	INSC protein [Homo sapiens]
51	gi|219519115	LCN10 protein [Homo sapiens]
52	gi|169658378	trinucleotide repeat-containing gene 18 protein [Homo sapiens]
53	gi|298231153	carboxylesterase 5A isoform 3 precursor [Homo sapiens]
54	gi|4502679	CD63 antigen isoform A [Homo sapiens]
55	gi|4514626	ADP ribosylation factor-like protein [Homo sapiens]
56	gi|14133201	KIAA0293 [Homo sapiens]
57	gi|194374521	unnamed protein product [Homo sapiens]
58	gi|32140760	collagen alpha-1(XXVII) chain preproprotein [Homo sapiens]
59	gi|12804207	WAS protein [Homo sapiens]
60	gi|185031	immunoglobulin gamma-chain [Homo sapiens]
61	gi|206557965	RecName: Full=Putative tetratricopeptide repeat protein 3-like; Short=TPR repeat protein 3-like; AltName: Full=RING finger protein 105-like
62	gi|223462499	Contactin 3 (plasmacytoma associated) [Homo sapiens]
63	gi|194375249	unnamed protein product [Homo sapiens]
64	gi|849083	acetyl-CoA carboxylase [Homo sapiens]
65	gi|38045908	laminin subunit alpha-3 isoform 2 precursor [Homo sapiens]
66	gi|14030443	I-TAC [Homo sapiens]
67	gi|119623229	hCG1989619, isoform CRA_a [Homo sapiens]
68	gi|483898	immunoglobulin kappa chain, V-region (SPK.3) [Homo sapiens]
