# Supplementary material for: Comprehensive proteomic analysis of white blood cells from chikungunya fever patients of different severities
Source: J Transl Med. 2014 Apr 11;12:96. doi: 10.1186/1479-5876-12-96 (PMC4022080; doi:10.1186/1479-5876-12-96)
Supplement: Additional file 4 — Full list of proteins up-regulated in mild and severe CHIKF samples. [file 1479-5876-12-96-S4.xls]

## Sheet: MLD
Protein	ID Details	CTR MAX	MLD MAX	SVR MAX	Protein	ID Details	CTR MAX	MLD MAX	SVR MAX	Mass (Da)	Time (min)	Time stdev (min)	Av. Diff. (2Log)	Av. Ratio (Lin)	t-test p	ANOVA p	MH+ (Da)	Mass stdev (Da)	ID Score	Protein	ID Details	Peptide	Protein	ID Details	CTR MAX	MLD MAX	SVR MAX	CTR1 N	CTR2 N	CTR3 N	CTR4 N	CTR5 N	MLD1 N	MLD2 N	MLD3 N	MLD4 N	MLD5 N	SVR1 N	SVR2 N	SVR3 N	SVR4 N	SVR5 N	Mass (Da)	Time (min)	Time stdev (min)	Av. Diff. (2Log)	Av. Ratio (Lin)	t-test p	ANOVA p
gi|40288203	APC membrane recruitment protein 2 isoform 1 [Homo sapiens]	0	2.81515	0	gi|40288203	APC membrane recruitment protein 2 isoform 1 [Homo sapiens]	0	2.81515	0	512.223	14.3633						513.23		7.85	gi|40288203	APC membrane recruitment protein 2 isoform 1 [Homo sapiens]	AGIPR	gi|40288203	APC membrane recruitment protein 2 isoform 1 [Homo sapiens]	0	2.81515	0	0	0	0	0	0	2.81515	0	0	0	0	0	0	0	0	0	512.223	14.3633
gi|119604536	hCG2033720 [Homo sapiens]	0	4.71859	0	gi|119604536	hCG2033720 [Homo sapiens]	0	4.71859	0	1180.58	14.5673						1181.59		3.99	gi|119604536	hCG2033720 [Homo sapiens]	IGAGPGLKGQQR	gi|119604536	hCG2033720 [Homo sapiens]	0	4.71859	0	0	0	0	0	0	4.71859	0	0	0	0	0	0	0	0	0	1180.58	14.5673
gi|7799988	large-conductance calcium-activated potassium channel beta subunit [Homo sapiens]	0	5.28797	0	gi|7799988	large-conductance calcium-activated potassium channel beta subunit [Homo sapiens]	0	5.28797	0	1203.5	7.1087						1204.5		10.78	gi|7799988	large-conductance calcium-activated potassium channel beta subunit [Homo sapiens]	SLAIKAEAMKK	gi|7799988	large-conductance calcium-activated potassium channel beta subunit [Homo sapiens]	0	5.28797	0	0	0	0	0	0	0	0	5.28797	0	0	0	0	0	0	0	1203.5	7.1087
gi|62087676	Niemann-Pick disease, type C1 variant [Homo sapiens]	0	5.73403	0	gi|62087676	Niemann-Pick disease, type C1 variant [Homo sapiens]	0	5.73403	0	781.359	13.1424						782.366		4.95	gi|62087676	Niemann-Pick disease, type C1 variant [Homo sapiens]	PPASAALR	gi|62087676	Niemann-Pick disease, type C1 variant [Homo sapiens]	0	5.73403	0	0	0	0	0	0	5.73403	0	0	0	0	0	0	0	0	0	781.359	13.1424
gi|10092657	NADH dehydrogenase [ubiquinone] 1 alpha subcomplex subunit 12 [Homo sapiens]	0	6.04468	0	gi|10092657	NADH dehydrogenase [ubiquinone] 1 alpha subcomplex subunit 12 [Homo sapiens]	0	6.04468	0	1114.59	12.5878						1115.6		13.24	gi|10092657	NADH dehydrogenase [ubiquinone] 1 alpha subcomplex subunit 12 [Homo sapiens]	MELVQVLKR	gi|10092657	NADH dehydrogenase [ubiquinone] 1 alpha subcomplex subunit 12 [Homo sapiens]	0	6.04468	0	0	0	0	0	0	0	0	0	6.04468	0	0	0	0	0	0	1114.59	12.5878
gi|134288896	protein FAM76B [Homo sapiens]	0	6.05692	0	gi|134288896	protein FAM76B [Homo sapiens]	0	6.05692	0	1469.7	7.67688	0.137675					1470.71	0.00225949	13.74	gi|134288896	protein FAM76B [Homo sapiens]	NRELLKQVAALSK	gi|134288896	protein FAM76B [Homo sapiens]	0	6.05692	0	0	0	0	0	0	2.20096	6.05692	0	0	0	0	0	0	0	0	1469.7	7.67688	0.137675
gi|28193164	unnamed protein product [Homo sapiens]	0	6.1248	0	gi|28193164	unnamed protein product [Homo sapiens]	0	6.1248	0	725.409	7.81373						726.417		8.9	gi|28193164	unnamed protein product [Homo sapiens]	ERGLPR	gi|28193164	unnamed protein product [Homo sapiens]	0	6.1248	0	0	0	0	0	0	0	6.1248	0	0	0	0	0	0	0	0	725.409	7.81373
gi|119574035	ring finger protein 168, isoform CRA_b [Homo sapiens]	0	6.14384	0	gi|119574035	ring finger protein 168, isoform CRA_b [Homo sapiens]	0	6.14384	0	1989.92	11.1895						1990.92		9.27	gi|119574035	ring finger protein 168, isoform CRA_b [Homo sapiens]	SDEELARKLSIDIGAMAR	gi|119574035	ring finger protein 168, isoform CRA_b [Homo sapiens]	0	6.14384	0	0	0	0	0	0	0	0	0	0	6.14384	0	0	0	0	0	1989.92	11.1895
gi|82524848	steroid hormone receptor ERR2 [Rattus norvegicus]	0	6.60846	0	gi|82524848	steroid hormone receptor ERR2 [Rattus norvegicus]	0	6.60846	0	1305.69	18.5182						1306.69		5.23	gi|82524848	steroid hormone receptor ERR2 [Rattus norvegicus]	AGKLLLTLPLLR	gi|82524848	steroid hormone receptor ERR2 [Rattus norvegicus]	0	6.60846	0	0	0	0	0	0	0	0	0	0	6.60846	0	0	0	0	0	1305.69	18.5182
gi|13994250	tektin-3 [Homo sapiens]	0	6.67067	0	gi|13994250	tektin-3 [Homo sapiens]	0	6.67067	0	573.286	11.749	0.12413					574.293	0.0108884	15.21	gi|13994250	tektin-3 [Homo sapiens]	AIKDK	gi|13994250	tektin-3 [Homo sapiens]	0	6.67067	0	0	0	0	0	0	0	0	4.54667	6.17845	6.67067	0	0	0	0	0	573.286	11.749	0.12413
gi|34530403	unnamed protein product [Homo sapiens]	0	6.76916	0	gi|34530403	unnamed protein product [Homo sapiens]	0	6.76916	0	2903.3	14.5717						2904.31		9.55	gi|34530403	unnamed protein product [Homo sapiens]	HPTQGSFQIRHLFTRPPYSFFSPR	gi|34530403	unnamed protein product [Homo sapiens]	0	6.76916	0	0	0	0	0	0	0	6.76916	0	0	0	0	0	0	0	0	2903.3	14.5717
gi|122939167	WD repeat domain phosphoinositide-interacting protein 3 [Homo sapiens]	0	6.78682	0	gi|122939167	WD repeat domain phosphoinositide-interacting protein 3 [Homo sapiens]	0	6.78682	0	718.818	8.52186	0.547153					719.825	0.684312	12.44	gi|122939167	WD repeat domain phosphoinositide-interacting protein 3 [Homo sapiens]	IATASEK	gi|122939167	WD repeat domain phosphoinositide-interacting protein 3 [Homo sapiens]	0	6.78682	0	0	0	0	0	0	6.78682	0	0	4.12419	0	0	0	0	0	0	718.818	8.52186	0.547153
gi|55962183	agrin [Homo sapiens]	0	6.81025	0	gi|55962183	agrin [Homo sapiens]	0	6.81025	0	715.816	9.04011	1.39528					716.823	0.70047	10.91	gi|55962183	agrin [Homo sapiens]	STVPVNT	gi|55962183	agrin [Homo sapiens]	0	6.81025	0	0	0	0	0	0	0	0	0	6.72026	6.81025	0	0	0	0	0	715.816	9.04011	1.39528
gi|14043091	MED15 protein [Homo sapiens]	0	6.91316	0	gi|14043091	MED15 protein [Homo sapiens]	0	6.91316	0	1770.72	15.8925						1771.73		12.48	gi|14043091	MED15 protein [Homo sapiens]	NDMAVPTPPPPPVPPTK	gi|14043091	MED15 protein [Homo sapiens]	0	6.91316	0	0	0	0	0	0	0	0	0	0	6.91316	0	0	0	0	0	1770.72	15.8925
gi|75677394	transcription factor 23 [Homo sapiens]	0	6.92199	0	gi|75677394	transcription factor 23 [Homo sapiens]	0	6.92199	0	2030.91	12.5073						2031.92		4.73	gi|75677394	transcription factor 23 [Homo sapiens]	ARGPPAMPGVGHSQTQAKAR	gi|75677394	transcription factor 23 [Homo sapiens]	0	6.92199	0	0	0	0	0	0	6.92199	0	0	0	0	0	0	0	0	0	2030.91	12.5073
gi|3327162	WD repeat domain 78 [Homo sapiens]	0	7.00234	0	gi|3327162	WD repeat domain 78 [Homo sapiens]	0	7.00234	0	550.239	15.7293	0.86335					551.246	0.0119527	13.98	gi|3327162	WD repeat domain 78 [Homo sapiens]	MAVSK	gi|3327162	WD repeat domain 78 [Homo sapiens]	0	7.00234	0	0	0	0	0	0	0	0	0	5.91245	7.00234	0	0	0	0	0	550.239	15.7293	0.86335
gi|31418193	HEAT repeat family member 7B2 [Homo sapiens]	0	7.11639	0	gi|31418193	HEAT repeat family member 7B2 [Homo sapiens]	0	7.11639	0	2322.08	14.6607						2323.09		1.61	gi|31418193	HEAT repeat family member 7B2 [Homo sapiens]	YIMEKWAPLASPMQTLSIVK	gi|31418193	HEAT repeat family member 7B2 [Homo sapiens]	0	7.11639	0	0	0	0	0	0	0	0	7.11639	0	0	0	0	0	0	0	2322.08	14.6607
gi|338443	beta-spectrin [Homo sapiens]	0	7.23328	0	gi|338443	beta-spectrin [Homo sapiens]	0	7.23328	0	1946.98	19.0411						1947.98		10.73	gi|338443	beta-spectrin [Homo sapiens]	IGKVLDNAIETEKMIEK	gi|338443	beta-spectrin [Homo sapiens]	0	7.23328	0	0	0	0	0	0	0	0	0	0	7.23328	0	0	0	0	0	1946.98	19.0411
gi|7662046	histone-lysine N-methyltransferase MLL4 [Homo sapiens]	0	7.28917	0	gi|7662046	histone-lysine N-methyltransferase MLL4 [Homo sapiens]	0	7.28917	0	727.331	10.1865	0.160444					728.339	0.00420633	6.94	gi|7662046	histone-lysine N-methyltransferase MLL4 [Homo sapiens]	TPARKR	gi|7662046	histone-lysine N-methyltransferase MLL4 [Homo sapiens]	0	7.28917	0	0	0	0	0	0	3.10516	7.28917	0	0	0	0	0	0	0	0	727.331	10.1865	0.160444
gi|119587949	adipocyte-specific adhesion molecule, isoform CRA_c [Homo sapiens]	0	7.33406	0	gi|119587949	adipocyte-specific adhesion molecule, isoform CRA_c [Homo sapiens]	0	7.33406	0	1788.8	8.80237	1.01386					1789.8	0.0501718	28.06	gi|119587949	adipocyte-specific adhesion molecule, isoform CRA_c [Homo sapiens]	HVYNNLTEEQKGR	gi|119587949	adipocyte-specific adhesion molecule, isoform CRA_c [Homo sapiens]	0	7.33406	0	0	0	0	0	0	0	0	0	7.00746	7.33406	0	0	0	0	0	1788.8	8.80237	1.01386
gi|73536054	Chain A, Crystal Structure Of The Complex Between The C-Terminal Domains Of Human Xpf And Ercc1	0	7.35306	0	gi|73536054	Chain A, Crystal Structure Of The Complex Between The C-Terminal Domains Of Human Xpf And Ercc1	0	7.35306	0	2003.97	18.8391						2004.98		8.75	gi|73536054	Chain A, Crystal Structure Of The Complex Between The C-Terminal Domains Of Human Xpf And Ercc1	PQDFLLKMPGVNAKNCR	gi|73536054	Chain A, Crystal Structure Of The Complex Between The C-Terminal Domains Of Human Xpf And Ercc1	0	7.35306	0	0	0	0	0	0	0	0	0	0	7.35306	0	0	0	0	0	2003.97	18.8391
gi|156938343	talin-2 [Homo sapiens]	0	7.38388	0	gi|156938343	talin-2 [Homo sapiens]	0	7.38388	0	2060.02	12.6277	0.654293					2061.02	1.42393	12.15	gi|156938343	talin-2 [Homo sapiens]	LLAAAKLLADSTARMVEAAK	gi|156938343	talin-2 [Homo sapiens]	0	7.38388	0	0	0	0	0	0	0	0	0	3.04046	7.38388	0	0	0	0	0	2060.02	12.6277	0.654293
gi|10438912	unnamed protein product [Homo sapiens]	0	7.5926	0	gi|10438912	unnamed protein product [Homo sapiens]	0	7.5926	0	782.354	10.2204						783.362		2.68	gi|10438912	unnamed protein product [Homo sapiens]	MSMDRK	gi|10438912	unnamed protein product [Homo sapiens]	0	7.5926	0	0	0	0	0	0	0	7.5926	0	0	0	0	0	0	0	0	782.354	10.2204
gi|269847768	Abelson tyrosine-protein kinase 2 isoform c [Homo sapiens]	0	7.60043	0	gi|269847768	Abelson tyrosine-protein kinase 2 isoform c [Homo sapiens]	0	7.60043	0	1626.72	13.5973						1627.73		12.6	gi|269847768	Abelson tyrosine-protein kinase 2 isoform c [Homo sapiens]	MVLGTVLLPPNSYGR	gi|269847768	Abelson tyrosine-protein kinase 2 isoform c [Homo sapiens]	0	7.60043	0	0	0	0	0	0	0	0	7.60043	0	0	0	0	0	0	0	1626.72	13.5973
gi|45359372	POTE2D [Homo sapiens]	0	7.6448	0	gi|45359372	POTE2D [Homo sapiens]	0	7.6448	0	1418.66	17.2017	1.01194					1419.66	0.0191476	0.44	gi|45359372	POTE2D [Homo sapiens]	QMLKISSENSNPG	gi|45359372	POTE2D [Homo sapiens]	0	7.6448	0	0	0	0	0	0	0	0	0	7.6448	5.24887	0	0	0	0	0	1418.66	17.2017	1.01194
gi|48145555	CCT7 [Homo sapiens]	0	7.72217	0	gi|48145555	CCT7 [Homo sapiens]	0	7.72217	0	1915.8	8.19856	0.596029	-2.40584	0.188699			1916.8	1.69001	14.02	gi|48145555	CCT7 [Homo sapiens]	VQGGALEDSQLVAGVAFKK	gi|48145555	CCT7 [Homo sapiens]	0	7.72217	0	0	0	0	0	0	0	5.33433	7.72217	0	0	0	0	0	0	0	1915.8	8.19856	0.596029	-2.40584	0.188699
gi|40255111	UPF0461 protein C5orf24 [Homo sapiens]	0	7.79622	0	gi|40255111	UPF0461 protein C5orf24 [Homo sapiens]	0	7.79622	0	1719.85	9.62834						1720.86		9.67	gi|40255111	UPF0461 protein C5orf24 [Homo sapiens]	QDPLNETHLQTTSGRSIEIK	gi|40255111	UPF0461 protein C5orf24 [Homo sapiens]	0	7.79622	0	0	0	0	0	0	7.79622	0	0	0	0	0	0	0	0	0	1719.85	9.62834
gi|119619334	sex comb on midleg-like 1 (Drosophila), isoform CRA_a [Homo sapiens]	0	7.90878	0	gi|119619334	sex comb on midleg-like 1 (Drosophila), isoform CRA_a [Homo sapiens]	0	7.90878	0	2061.11	9.85641	0.0928296	1.27258	2.41593			2062.11	1.10428	1.63	gi|119619334	sex comb on midleg-like 1 (Drosophila), isoform CRA_a [Homo sapiens]	QEPNIVSDASCNTEEQLK	gi|119619334	sex comb on midleg-like 1 (Drosophila), isoform CRA_a [Homo sapiens]	0	7.90878	0	0	0	0	0	0	6.2222	7.90878	0	0	0	0	0	0	0	0	2061.11	9.85641	0.0928296	1.27258	2.41593
gi|4757816	V-type proton ATPase 21 kDa proteolipid subunit isoform 1 [Homo sapiens]	0	8.01254	0	gi|4757816	V-type proton ATPase 21 kDa proteolipid subunit isoform 1 [Homo sapiens]	0	8.01254	0	547.733	8.48336	0.0553197					548.74	0.689218	6.36	gi|4757816	V-type proton ATPase 21 kDa proteolipid subunit isoform 1 [Homo sapiens]	VKMGD	gi|4757816	V-type proton ATPase 21 kDa proteolipid subunit isoform 1 [Homo sapiens]	0	8.01254	0	0	0	0	0	0	0	0	0	3.18157	8.01254	0	0	0	0	0	547.733	8.48336	0.0553197
gi|301598843	Chain A, Crystal Structure Of The Rbd Domain Of SerineTHREONINE-Protein Kinase B-Raf From Homo Sapiens. Northeast Structural Genomics Consortium Target Hr4694f	0	8.01282	0	gi|301598843	Chain A, Crystal Structure Of The Rbd Domain Of SerineTHREONINE-Protein Kinase B-Raf From Homo Sapiens. Northeast Structural Genomics Consortium Target Hr4694f	0	8.01282	0	1823.89	18.2882						1824.9		7.06	gi|301598843	Chain A, Crystal Structure Of The Rbd Domain Of SerineTHREONINE-Protein Kinase B-Raf From Homo Sapiens. Northeast Structural Genomics Consortium Target Hr4694f	CGVTVRDSLKKALXXR	gi|301598843	Chain A, Crystal Structure Of The Rbd Domain Of SerineTHREONINE-Protein Kinase B-Raf From Homo Sapiens. Northeast Structural Genomics Consortium Target Hr4694f	0	8.01282	0	0	0	0	0	0	0	0	0	0	8.01282	0	0	0	0	0	1823.89	18.2882
gi|119615888	hCG2045624 [Homo sapiens]	0	8.3302	0	gi|119615888	hCG2045624 [Homo sapiens]	0	8.3302	0	1559.84	14.1484						1560.84		10.61	gi|119615888	hCG2045624 [Homo sapiens]	VMRLRAEMLLRGT	gi|119615888	hCG2045624 [Homo sapiens]	0	8.3302	0	0	0	0	0	0	0	8.3302	0	0	0	0	0	0	0	0	1559.84	14.1484
gi|19913385	protein G6b isoform G6b-G precursor [Homo sapiens]	0	8.34879	0	gi|19913385	protein G6b isoform G6b-G precursor [Homo sapiens]	0	8.34879	0	1332.72	8.87239						1333.72		13.57	gi|19913385	protein G6b isoform G6b-G precursor [Homo sapiens]	GPGPGTGKGMGMGRG	gi|19913385	protein G6b isoform G6b-G precursor [Homo sapiens]	0	8.34879	0	0	0	0	0	0	0	8.34879	0	0	0	0	0	0	0	0	1332.72	8.87239
gi|20268804	NALP3 intermediate isoform [Homo sapiens]	0	8.3683	0	gi|20268804	NALP3 intermediate isoform [Homo sapiens]	0	8.3683	0	1470.64	11.1298						1471.64		18.66	gi|20268804	NALP3 intermediate isoform [Homo sapiens]	LGESVSLNKLYTR	gi|20268804	NALP3 intermediate isoform [Homo sapiens]	0	8.3683	0	0	0	0	0	0	0	0	0	8.3683	0	0	0	0	0	0	1470.64	11.1298
gi|110815815	centlein isoform 1 [Homo sapiens]	0	8.44959	0	gi|110815815	centlein isoform 1 [Homo sapiens]	0	8.44959	0	1573.84	13.5029						1574.84		3.17	gi|110815815	centlein isoform 1 [Homo sapiens]	SLLKQQQEDTETR	gi|110815815	centlein isoform 1 [Homo sapiens]	0	8.44959	0	0	0	0	0	0	0	0	8.44959	0	0	0	0	0	0	0	1573.84	13.5029
gi|119621829	hCG1651931 [Homo sapiens]	0	8.458	0	gi|119621829	hCG1651931 [Homo sapiens]	0	8.458	0	1990.88	9.47846						1991.89		14.78	gi|119621829	hCG1651931 [Homo sapiens]	NLILDGTFSSPGSKLSVTR	gi|119621829	hCG1651931 [Homo sapiens]	0	8.458	0	0	0	0	0	0	0	0	8.458	0	0	0	0	0	0	0	1990.88	9.47846
gi|2739135	ADAM 20 [Homo sapiens]	0	8.46682	0	gi|2739135	ADAM 20 [Homo sapiens]	0	8.46682	0	1366.17	16.8394	0.103603					1367.18	0.647833	17.78	gi|2739135	ADAM 20 [Homo sapiens]	TCNMRGICNNK	gi|2739135	ADAM 20 [Homo sapiens]	0	8.46682	0	0	0	0	0	0	0	0	0	8.46682	7.43814	0	0	0	0	0	1366.17	16.8394	0.103603
gi|78486540	DDB1- and CUL4-associated factor 15 [Homo sapiens]	0	8.56875	0	gi|78486540	DDB1- and CUL4-associated factor 15 [Homo sapiens]	0	8.56875	0	855.497	8.26674						856.504		25.95	gi|78486540	DDB1- and CUL4-associated factor 15 [Homo sapiens]	ISGQLSPR	gi|78486540	DDB1- and CUL4-associated factor 15 [Homo sapiens]	0	8.56875	0	0	0	0	0	0	0	0	0	8.56875	0	0	0	0	0	0	855.497	8.26674
gi|19221232	up-regulated gene 4 [Homo sapiens]	0	8.58569	0	gi|19221232	up-regulated gene 4 [Homo sapiens]	0	8.58569	0	872.294	8.05218						873.301		9.48	gi|19221232	up-regulated gene 4 [Homo sapiens]	NGLSNQNK	gi|19221232	up-regulated gene 4 [Homo sapiens]	0	8.58569	0	0	0	0	0	0	0	0	8.58569	0	0	0	0	0	0	0	872.294	8.05218
gi|11967781	skeletal muscle ankyrin repeat [Homo sapiens]	0	8.68021	0	gi|11967781	skeletal muscle ankyrin repeat [Homo sapiens]	0	8.68021	0	2319.13	14.0136						2320.13		14.8	gi|11967781	skeletal muscle ankyrin repeat [Homo sapiens]	ASLEGHMEILEKLLDNGATVDFQDR	gi|11967781	skeletal muscle ankyrin repeat [Homo sapiens]	0	8.68021	0	0	0	0	0	0	0	8.68021	0	0	0	0	0	0	0	0	2319.13	14.0136
gi|30039657	tumor necrosis factor, alpha-induced protein 2 [Homo sapiens]	0	8.82433	0	gi|30039657	tumor necrosis factor, alpha-induced protein 2 [Homo sapiens]	0	8.82433	0	1807.43	14.1623	1.04005					1808.44	0.723563	3.87	gi|30039657	tumor necrosis factor, alpha-induced protein 2 [Homo sapiens]	QAAAAGPGTSGLAATRPRR	gi|30039657	tumor necrosis factor, alpha-induced protein 2 [Homo sapiens]	0	8.82433	0	0	0	0	0	0	8.82433	0	0	0	6.52631	0	0	0	0	0	1807.43	14.1623	1.04005
gi|259013213	CUB and sushi domain-containing protein 1 precursor [Homo sapiens]	0	9.0861	0	gi|259013213	CUB and sushi domain-containing protein 1 precursor [Homo sapiens]	0	9.0861	0	571.783	9.31929	0.291256					572.79	0.694562	0.86	gi|259013213	CUB and sushi domain-containing protein 1 precursor [Homo sapiens]	AIELK	gi|259013213	CUB and sushi domain-containing protein 1 precursor [Homo sapiens]	0	9.0861	0	0	0	0	0	0	0	9.0861	5.93923	0	0	0	0	0	0	0	571.783	9.31929	0.291256
gi|194390954	unnamed protein product [Homo sapiens]	0	9.32666	0	gi|194390954	unnamed protein product [Homo sapiens]	0	9.32666	0	1844.87	13.6195						1845.87		8.77	gi|194390954	unnamed protein product [Homo sapiens]	ALGKAWTDAAQRPGTFR	gi|194390954	unnamed protein product [Homo sapiens]	0	9.32666	0	0	0	0	0	0	0	0	9.32666	0	0	0	0	0	0	0	1844.87	13.6195
gi|119617135	calcium binding and coiled-coil domain 1, isoform CRA_c [Homo sapiens]	0	9.59269	0	gi|119617135	calcium binding and coiled-coil domain 1, isoform CRA_c [Homo sapiens]	0	9.59269	0	1144.04	15.4516	1.15864					1145.05	0.645531	9.36	gi|119617135	calcium binding and coiled-coil domain 1, isoform CRA_c [Homo sapiens]	VPPFTPVSSSK	gi|119617135	calcium binding and coiled-coil domain 1, isoform CRA_c [Homo sapiens]	0	9.59269	0	0	0	0	0	0	0	0	0	9.59269	6.57519	0	0	0	0	0	1144.04	15.4516	1.15864
gi|28912912	homeobox protein Nkx-6.2 [Homo sapiens]	0	9.72776	0	gi|28912912	homeobox protein Nkx-6.2 [Homo sapiens]	0	9.72776	0	1766.86	18.2149	0.371465					1767.87	0.0098633	16.56	gi|28912912	homeobox protein Nkx-6.2 [Homo sapiens]	LNGLASSAGVYFGPAAAVAR	gi|28912912	homeobox protein Nkx-6.2 [Homo sapiens]	0	9.72776	0	0	0	0	0	0	0	0	0	7.97851	9.72776	0	0	0	0	0	1766.86	18.2149	0.371465
gi|157835765	Chain A, Crystal Structure Of The Bhc80 Phd Finger	0	9.81323	0	gi|157835765	Chain A, Crystal Structure Of The Bhc80 Phd Finger	0	9.81323	0	1509.16	17.183	0.499513					1510.16	0.736634	10.68	gi|157835765	Chain A, Crystal Structure Of The Bhc80 Phd Finger	CQDQMLKKEEAI	gi|157835765	Chain A, Crystal Structure Of The Bhc80 Phd Finger	0	9.81323	0	0	0	0	0	0	0	2.9059	0	0	9.81323	0	0	0	0	0	1509.16	17.183	0.499513
gi|187761343	acyl-CoA synthetase family member 3, mitochondrial precursor [Homo sapiens]	0	9.88951	0	gi|187761343	acyl-CoA synthetase family member 3, mitochondrial precursor [Homo sapiens]	0	9.88951	0	1505.72	8.4357						1506.73		11.56	gi|187761343	acyl-CoA synthetase family member 3, mitochondrial precursor [Homo sapiens]	SAPVFTRALAFGDR	gi|187761343	acyl-CoA synthetase family member 3, mitochondrial precursor [Homo sapiens]	0	9.88951	0	0	0	0	0	0	9.88951	0	0	0	0	0	0	0	0	0	1505.72	8.4357
gi|780122	Phospholipase C [Homo sapiens]	0	9.96227	0	gi|780122	Phospholipase C [Homo sapiens]	0	9.96227	0	849.419	12.6204						850.426		8.22	gi|780122	Phospholipase C [Homo sapiens]	ALKMGCR	gi|780122	Phospholipase C [Homo sapiens]	0	9.96227	0	0	0	0	0	0	9.96227	0	0	0	0	0	0	0	0	0	849.419	12.6204
gi|40789035	KIAA1065 protein [Homo sapiens]	0	10.1539	0	gi|40789035	KIAA1065 protein [Homo sapiens]	0	10.1539	0	1293.62	15.9882	0.92792					1294.63	0.000351864	13.33	gi|40789035	KIAA1065 protein [Homo sapiens]	KIKMTTSSIR	gi|40789035	KIAA1065 protein [Homo sapiens]	0	10.1539	0	0	0	0	0	0	0	0	0	7.80791	10.1539	0	0	0	0	0	1293.62	15.9882	0.92792
gi|119577202	ryanodine receptor 1 (skeletal), isoform CRA_d [Homo sapiens]	0	10.1994	0	gi|119577202	ryanodine receptor 1 (skeletal), isoform CRA_d [Homo sapiens]	0	10.1994	0	1524.71	11.3286						1525.72		16.06	gi|119577202	ryanodine receptor 1 (skeletal), isoform CRA_d [Homo sapiens]	VGACPVARTRNAPR	gi|119577202	ryanodine receptor 1 (skeletal), isoform CRA_d [Homo sapiens]	0	10.1994	0	0	0	0	0	0	0	10.1994	0	0	0	0	0	0	0	0	1524.71	11.3286
gi|119578081	hCG2038354 [Homo sapiens]	0	10.2338	0	gi|119578081	hCG2038354 [Homo sapiens]	0	10.2338	0	1386.69	8.83806						1387.7		11.97	gi|119578081	hCG2038354 [Homo sapiens]	GGGIEFSRSPQPR	gi|119578081	hCG2038354 [Homo sapiens]	0	10.2338	0	0	0	0	0	0	0	0	0	10.2338	0	0	0	0	0	0	1386.69	8.83806
gi|20379712	C19orf44 protein [Homo sapiens]	0	10.2943	0	gi|20379712	C19orf44 protein [Homo sapiens]	0	10.2943	0	818.353	9.32654						819.36		14.61	gi|20379712	C19orf44 protein [Homo sapiens]	LPPALPGR	gi|20379712	C19orf44 protein [Homo sapiens]	0	10.2943	0	0	0	0	0	0	10.2943	0	0	0	0	0	0	0	0	0	818.353	9.32654
gi|119602465	hCG24012, isoform CRA_a [Homo sapiens]	0	10.3381	0	gi|119602465	hCG24012, isoform CRA_a [Homo sapiens]	0	10.3381	0	1946.97	18.0306						1947.98		10.22	gi|119602465	hCG24012, isoform CRA_a [Homo sapiens]	ERVGNSAGQSLNKPNIHK	gi|119602465	hCG24012, isoform CRA_a [Homo sapiens]	0	10.3381	0	0	0	0	0	0	0	0	0	0	10.3381	0	0	0	0	0	1946.97	18.0306
gi|49354857	immunoglobulin E variable region [Homo sapiens]	0	10.6747	0	gi|49354857	immunoglobulin E variable region [Homo sapiens]	0	10.6747	0	2003.98	12.7732						2004.98		8.93	gi|49354857	immunoglobulin E variable region [Homo sapiens]	GLGGLGLFGWLLGQGNPGHR	gi|49354857	immunoglobulin E variable region [Homo sapiens]	0	10.6747	0	0	0	0	0	0	0	0	0	0	10.6747	0	0	0	0	0	2003.98	12.7732
gi|6912458	calcineurin-binding protein cabin-1 isoform a [Homo sapiens]	0	10.7512	0	gi|6912458	calcineurin-binding protein cabin-1 isoform a [Homo sapiens]	0	10.7512	0	1889.95	17.4236	0.934603					1890.96	0.00985166	16.59	gi|6912458	calcineurin-binding protein cabin-1 isoform a [Homo sapiens]	LIRIPLARHAFEEGLR	gi|6912458	calcineurin-binding protein cabin-1 isoform a [Homo sapiens]	0	10.7512	0	0	0	0	0	0	0	0	0	8.86613	10.7512	0	0	0	0	0	1889.95	17.4236	0.934603
gi|31874225	hypothetical protein [Homo sapiens]	0	10.7916	0	gi|31874225	hypothetical protein [Homo sapiens]	0	10.7916	0	1889.94	18.1247						1890.95		15.59	gi|31874225	hypothetical protein [Homo sapiens]	APDGQTVPGEVMGPQRPR	gi|31874225	hypothetical protein [Homo sapiens]	0	10.7916	0	0	0	0	0	0	0	0	0	0	10.7916	0	0	0	0	0	1889.94	18.1247
gi|112421122	dnaJ homolog subfamily C member 13 [Homo sapiens]	0	10.7997	0	gi|112421122	dnaJ homolog subfamily C member 13 [Homo sapiens]	0	10.7997	0	1839.85	17.1777						1840.86		15.72	gi|112421122	dnaJ homolog subfamily C member 13 [Homo sapiens]	AMASLETIGPLMNGMKK	gi|112421122	dnaJ homolog subfamily C member 13 [Homo sapiens]	0	10.7997	0	0	0	0	0	0	0	0	0	0	10.7997	0	0	0	0	0	1839.85	17.1777
gi|50897468	coagulation factor XIII, B polypeptide [Homo sapiens]	0	11.1636	0	gi|50897468	coagulation factor XIII, B polypeptide [Homo sapiens]	0	11.1636	0	2382.1	17.2554						2383.11		9.29	gi|50897468	coagulation factor XIII, B polypeptide [Homo sapiens]	YPLCTRKESKGMCTSPPLIK	gi|50897468	coagulation factor XIII, B polypeptide [Homo sapiens]	0	11.1636	0	0	0	0	0	0	0	0	0	0	11.1636	0	0	0	0	0	2382.1	17.2554
gi|181849	dynamin [Homo sapiens]	0	11.1638	0	gi|181849	dynamin [Homo sapiens]	0	11.1638	0	1782.85	17.2001						1783.85		15.95	gi|181849	dynamin [Homo sapiens]	ALLQMVQQFAVDFEK	gi|181849	dynamin [Homo sapiens]	0	11.1638	0	0	0	0	0	0	0	0	0	0	11.1638	0	0	0	0	0	1782.85	17.2001
gi|119625408	doublecortin and CaM kinase-like 2, isoform CRA_c [Homo sapiens]	0	11.2645	0	gi|119625408	doublecortin and CaM kinase-like 2, isoform CRA_c [Homo sapiens]	0	11.2645	0	490.726	7.42063						491.733		12.09	gi|119625408	doublecortin and CaM kinase-like 2, isoform CRA_c [Homo sapiens]	SSAVK	gi|119625408	doublecortin and CaM kinase-like 2, isoform CRA_c [Homo sapiens]	0	11.2645	0	0	0	0	0	0	11.2645	0	0	0	0	0	0	0	0	0	490.726	7.42063
gi|119610290	hCG22014 [Homo sapiens]	0	11.3201	0	gi|119610290	hCG22014 [Homo sapiens]	0	11.3201	0	653.303	16.5541	0.634143					654.31	0.00203792	11.16	gi|119610290	hCG22014 [Homo sapiens]	FSQGSK	gi|119610290	hCG22014 [Homo sapiens]	0	11.3201	0	0	0	0	0	0	0	0	0	5.10727	11.3201	0	0	0	0	0	653.303	16.5541	0.634143
gi|54124343	WASH complex subunit FAM21A [Homo sapiens]	0	11.5055	0	gi|54124343	WASH complex subunit FAM21A [Homo sapiens]	0	11.5055	0	2815.28	14.1632						2816.28		5.88	gi|54124343	WASH complex subunit FAM21A [Homo sapiens]	MEDQNIIQAPQKEVGKGRDPDAHPK	gi|54124343	WASH complex subunit FAM21A [Homo sapiens]	0	11.5055	0	0	0	0	0	0	0	11.5055	0	0	0	0	0	0	0	0	2815.28	14.1632
gi|193786137	unnamed protein product [Homo sapiens]	0	12.1312	0	gi|193786137	unnamed protein product [Homo sapiens]	0	12.1312	0	1832.91	18.0413						1833.92		7.24	gi|193786137	unnamed protein product [Homo sapiens]	MSMIDPPRAAVPDAMGK	gi|193786137	unnamed protein product [Homo sapiens]	0	12.1312	0	0	0	0	0	0	0	0	0	0	12.1312	0	0	0	0	0	1832.91	18.0413
gi|119631046	syntaphilin, isoform CRA_a [Homo sapiens]	0	12.3379	0	gi|119631046	syntaphilin, isoform CRA_a [Homo sapiens]	0	12.3379	0	1832.9	18.155						1833.91		11.37	gi|119631046	syntaphilin, isoform CRA_a [Homo sapiens]	LLIDPIKELSSKVIHK	gi|119631046	syntaphilin, isoform CRA_a [Homo sapiens]	0	12.3379	0	0	0	0	0	0	0	0	0	0	12.3379	0	0	0	0	0	1832.9	18.155
gi|57162412	pre-B-cell leukemia homeobox 3 [Homo sapiens]	0	12.5065	0	gi|57162412	pre-B-cell leukemia homeobox 3 [Homo sapiens]	0	12.5065	0	2267.02	16.1793	0.970682					2268.03	0.00602211	14.52	gi|57162412	pre-B-cell leukemia homeobox 3 [Homo sapiens]	RRNFSKQATEILNEYFYS	gi|57162412	pre-B-cell leukemia homeobox 3 [Homo sapiens]	0	12.5065	0	0	0	0	0	0	0	0	0	12.5065	12.004	0	0	0	0	0	2267.02	16.1793	0.970682
gi|6653742	7h3 protein [Homo sapiens]	0	12.9274	0	gi|6653742	7h3 protein [Homo sapiens]	0	12.9274	0	1832.91	18.0663						1833.92		10.74	gi|6653742	7h3 protein [Homo sapiens]	NIFIASMHVCVCLVR	gi|6653742	7h3 protein [Homo sapiens]	0	12.9274	0	0	0	0	0	0	0	0	0	0	12.9274	0	0	0	0	0	1832.91	18.0663
[truncated: 49 more columns]

## Sheet: SVR
Protein	ID Details	CTR MAX	MLD MAX	SVR MAX	Protein	ID Details	CTR MAX	MLD MAX	SVR MAX	Mass (Da)	Time (min)	Time stdev (min)	Av. Diff. (2Log)	Av. Ratio (Lin)	t-test p	ANOVA p	MH+ (Da)	Mass stdev (Da)	ID Score	Protein	ID Details	Peptide	Protein	ID Details	CTR MAX	MLD MAX	SVR MAX	CTR1 N	CTR2 N	CTR3 N	CTR4 N	CTR5 N	MLD1 N	MLD2 N	MLD3 N	MLD4 N	MLD5 N	SVR1 N	SVR2 N	SVR3 N	SVR4 N	SVR5 N	Mass (Da)	Time (min)	Time stdev (min)	Av. Diff. (2Log)	Av. Ratio (Lin)	t-test p	ANOVA p
gi|119604311	zinc finger CCCH-type, antiviral 1, isoform CRA_d [Homo sapiens]	0	0	4.85231	gi|119604311	zinc finger CCCH-type, antiviral 1, isoform CRA_d [Homo sapiens]	0	0	4.85231	2127.8	7.97393						2128.81		8.35	gi|119604311	zinc finger CCCH-type, antiviral 1, isoform CRA_d [Homo sapiens]	TGATGFGLTMAVKAEKDMLR	gi|119604311	zinc finger CCCH-type, antiviral 1, isoform CRA_d [Homo sapiens]	0	0	4.85231	0	0	0	0	0	0	0	0	0	0	0	0	0	4.85231	0	2127.8	7.97393
gi|240104588	Chain A, Monomeric Human Cu,Zn Superoxide Dismutase Without Zn Ligands	0	0	5.49659	gi|240104588	Chain A, Monomeric Human Cu,Zn Superoxide Dismutase Without Zn Ligands	0	0	5.49659	445.104	8.92038	1.02846					446.111	0.00333042	3.57	gi|240104588	Chain A, Monomeric Human Cu,Zn Superoxide Dismutase Without Zn Ligands	SGGPK	gi|240104588	Chain A, Monomeric Human Cu,Zn Superoxide Dismutase Without Zn Ligands	0	0	5.49659	0	0	0	0	0	0	0	0	0	0	5.49659	0	0	0	5.3267	445.104	8.92038	1.02846
gi|239758001	PREDICTED: double homeobox protein 4-like [Homo sapiens]	0	0	5.58882	gi|239758001	PREDICTED: double homeobox protein 4-like [Homo sapiens]	0	0	5.58882	928.416	12.5032	0.0328585					929.423	0.00542511	5.35	gi|239758001	PREDICTED: double homeobox protein 4-like [Homo sapiens]	ETVLPESR	gi|239758001	PREDICTED: double homeobox protein 4-like [Homo sapiens]	0	0	5.58882	0	0	0	0	0	0	0	0	0	0	5.58882	4.47685	0	0	0	928.416	12.5032	0.0328585
gi|11136630	hCRMP-1 [Homo sapiens]	0	0	5.63919	gi|11136630	hCRMP-1 [Homo sapiens]	0	0	5.63919	504.082	8.42914						505.09		8.15	gi|11136630	hCRMP-1 [Homo sapiens]	SSPSK	gi|11136630	hCRMP-1 [Homo sapiens]	0	0	5.63919	0	0	0	0	0	0	0	0	0	0	0	5.63919	0	0	0	504.082	8.42914
gi|119575179	zinc finger protein 10, isoform CRA_c [Homo sapiens]	0	0	5.73335	gi|119575179	zinc finger protein 10, isoform CRA_c [Homo sapiens]	0	0	5.73335	1695.18	8.91245	0.395858	1.84817	3.60042			1696.19	0.636945	10.36	gi|119575179	zinc finger protein 10, isoform CRA_c [Homo sapiens]	AADGLGAERGLNARLGR	gi|119575179	zinc finger protein 10, isoform CRA_c [Homo sapiens]	0	0	5.73335	0	0	0	0	0	0	0	0	0	0	0	0	3.89418	5.73335	0	1695.18	8.91245	0.395858	1.84817	3.60042
gi|119605297	zinc finger protein 708 (KOX8), isoform CRA_a [Homo sapiens]	0	0	5.94754	gi|119605297	zinc finger protein 708 (KOX8), isoform CRA_a [Homo sapiens]	0	0	5.94754	2272.02	12.7204						2273.03		19.99	gi|119605297	zinc finger protein 708 (KOX8), isoform CRA_a [Homo sapiens]	MKRHEMVAKPPAMCSHFAK	gi|119605297	zinc finger protein 708 (KOX8), isoform CRA_a [Homo sapiens]	0	0	5.94754	0	0	0	0	0	0	0	0	0	0	5.94754	0	0	0	0	2272.02	12.7204
gi|27549391	kinesin motor protein [Homo sapiens]	0	0	6.05503	gi|27549391	kinesin motor protein [Homo sapiens]	0	0	6.05503	1305.57	7.17067	0.0662697					1306.58	0.00739952	19.47	gi|27549391	kinesin motor protein [Homo sapiens]	QKIYEVDGVQK	gi|27549391	kinesin motor protein [Homo sapiens]	0	0	6.05503	0	0	0	0	0	0	0	0	0	0	6.05503	5.46991	0	0	0	1305.57	7.17067	0.0662697
gi|348041375	TNFAIP3-interacting protein 3 [Homo sapiens]	0	0	6.05923	gi|348041375	TNFAIP3-interacting protein 3 [Homo sapiens]	0	0	6.05923	1507.48	6.83616	0					1508.49	0	1.46	gi|348041375	TNFAIP3-interacting protein 3 [Homo sapiens]	TKLDAAERFLSTR	gi|348041375	TNFAIP3-interacting protein 3 [Homo sapiens]	0	0	6.05923	0	0	0	0	0	0	0	0	0	0	6.05923	0	0	0	0	1507.48	6.83616	0
gi|121114287	apoptosis-stimulating of p53 protein 1 [Homo sapiens]	0	0	6.51196	gi|121114287	apoptosis-stimulating of p53 protein 1 [Homo sapiens]	0	0	6.51196	1992.9	11.2543						1993.91		14.4	gi|121114287	apoptosis-stimulating of p53 protein 1 [Homo sapiens]	ELLNKRNMEVAMMDKR	gi|121114287	apoptosis-stimulating of p53 protein 1 [Homo sapiens]	0	0	6.51196	0	0	0	0	0	0	0	0	0	0	0	6.51196	0	0	0	1992.9	11.2543
gi|27543528	aldo-keto reductase related protein 3 [Homo sapiens]	0	0	6.53544	gi|27543528	aldo-keto reductase related protein 3 [Homo sapiens]	0	0	6.53544	1004.48	7.96072						1005.49		8.78	gi|27543528	aldo-keto reductase related protein 3 [Homo sapiens]	LWCTCHK	gi|27543528	aldo-keto reductase related protein 3 [Homo sapiens]	0	0	6.53544	0	0	0	0	0	0	0	0	0	0	0	0	0	6.53544	0	1004.48	7.96072
gi|23194228	T-cell receptor alpha [Homo sapiens]	0	0	6.53718	gi|23194228	T-cell receptor alpha [Homo sapiens]	0	0	6.53718	1458.73	9.97741						1459.73		4.79	gi|23194228	T-cell receptor alpha [Homo sapiens]	GTMLKVDLNIQNP	gi|23194228	T-cell receptor alpha [Homo sapiens]	0	0	6.53718	0	0	0	0	0	0	0	0	0	0	0	6.53718	0	0	0	1458.73	9.97741
gi|339834	plasminogen activator [Homo sapiens]	0	0	6.65188	gi|339834	plasminogen activator [Homo sapiens]	0	0	6.65188	609.947	14.102	0.62558					610.954	0.482424	2.5	gi|339834	plasminogen activator [Homo sapiens]	MDAMK	gi|339834	plasminogen activator [Homo sapiens]	0	0	6.65188	0	0	0	0	0	0	0	0	0	0	6.65188	4.10666	5.35572	0	0	609.947	14.102	0.62558
gi|146232000	forkhead box protein N3 isoform 1 [Homo sapiens]	0	0	6.66917	gi|146232000	forkhead box protein N3 isoform 1 [Homo sapiens]	0	0	6.66917	1411.67	8.02767						1412.68		14.62	gi|146232000	forkhead box protein N3 isoform 1 [Homo sapiens]	GSQEGSEGSEGSFR	gi|146232000	forkhead box protein N3 isoform 1 [Homo sapiens]	0	0	6.66917	0	0	0	0	0	0	0	0	0	0	0	6.66917	0	0	0	1411.67	8.02767
gi|13606056	DNA dependent protein kinase catalytic subunit [Homo sapiens]	0	0	6.70316	gi|13606056	DNA dependent protein kinase catalytic subunit [Homo sapiens]	0	0	6.70316	1286.02	6.98708						1287.03		12	gi|13606056	DNA dependent protein kinase catalytic subunit [Homo sapiens]	KDLCNTHLMR	gi|13606056	DNA dependent protein kinase catalytic subunit [Homo sapiens]	0	0	6.70316	0	0	0	0	0	0	0	0	0	0	0	6.70316	0	0	0	1286.02	6.98708
gi|119579750	synovial sarcoma, X breakpoint 9 [Homo sapiens]	0	0	6.80798	gi|119579750	synovial sarcoma, X breakpoint 9 [Homo sapiens]	0	0	6.80798	1623.69	13.6252	0.0340447					1624.7	0.00403218	12.03	gi|119579750	synovial sarcoma, X breakpoint 9 [Homo sapiens]	SQMTFGRLQGIFPK	gi|119579750	synovial sarcoma, X breakpoint 9 [Homo sapiens]	0	0	6.80798	0	0	0	0	0	0	0	0	0	0	6.80798	6.77696	0	0	0	1623.69	13.6252	0.0340447
gi|218505703	von Willebrand factor A domain-containing protein 3A precursor [Homo sapiens]	0	0	6.8254	gi|218505703	von Willebrand factor A domain-containing protein 3A precursor [Homo sapiens]	0	0	6.8254	869.508	6.94883						870.515		12.19	gi|218505703	von Willebrand factor A domain-containing protein 3A precursor [Homo sapiens]	VLGSSALPK	gi|218505703	von Willebrand factor A domain-containing protein 3A precursor [Homo sapiens]	0	0	6.8254	0	0	0	0	0	0	0	0	0	0	0	6.8254	0	0	0	869.508	6.94883
gi|21614513	cytosolic 10-formyltetrahydrofolate dehydrogenase [Homo sapiens]	0	0	7.18077	gi|21614513	cytosolic 10-formyltetrahydrofolate dehydrogenase [Homo sapiens]	0	0	7.18077	1944.88	12.5252	0.00245151					1945.89	0.0155473	5.35	gi|21614513	cytosolic 10-formyltetrahydrofolate dehydrogenase [Homo sapiens]	MPHQLFIGGEFVDAEGAK	gi|21614513	cytosolic 10-formyltetrahydrofolate dehydrogenase [Homo sapiens]	0	0	7.18077	0	0	0	0	0	0	0	0	0	0	7.18077	5.44125	0	0	0	1944.88	12.5252	0.00245151
gi|2754812	Pig3 [Homo sapiens]	0	0	7.47362	gi|2754812	Pig3 [Homo sapiens]	0	0	7.47362	1614.84	12.3982	0.714023					1615.85	0.0192709	16.38	gi|2754812	Pig3 [Homo sapiens]	LLFKRGSLITSLLR	gi|2754812	Pig3 [Homo sapiens]	0	0	7.47362	0	0	0	0	0	0	0	0	0	0	7.47362	0	7.2451	0	0	1614.84	12.3982	0.714023
gi|157388945	elongation of very long chain fatty acids protein 2 [Homo sapiens]	0	0	7.48879	gi|157388945	elongation of very long chain fatty acids protein 2 [Homo sapiens]	0	0	7.48879	906.675	13.055						907.682		6.92	gi|157388945	elongation of very long chain fatty acids protein 2 [Homo sapiens]	EVKNGFSK	gi|157388945	elongation of very long chain fatty acids protein 2 [Homo sapiens]	0	0	7.48879	0	0	0	0	0	0	0	0	0	0	0	0	0	7.48879	0	906.675	13.055
gi|170763506	general transcription factor 3C polypeptide 5 isoform 2 [Homo sapiens]	0	0	7.50071	gi|170763506	general transcription factor 3C polypeptide 5 isoform 2 [Homo sapiens]	0	0	7.50071	615.283	14.682						616.29		5.69	gi|170763506	general transcription factor 3C polypeptide 5 isoform 2 [Homo sapiens]	KPASSK	gi|170763506	general transcription factor 3C polypeptide 5 isoform 2 [Homo sapiens]	0	0	7.50071	0	0	0	0	0	0	0	0	0	0	0	0	0	0	7.50071	615.283	14.682
gi|38372285	RecName: Full=Spermatid-specific linker histone H1-like protein	0	0	7.55095	gi|38372285	RecName: Full=Spermatid-specific linker histone H1-like protein	0	0	7.55095	502.425	6.86797	1.02505					503.432	0.569149	5.72	gi|38372285	RecName: Full=Spermatid-specific linker histone H1-like protein	AVADK	gi|38372285	RecName: Full=Spermatid-specific linker histone H1-like protein	0	0	7.55095	0	0	0	0	0	0	0	0	0	0	7.55095	7.28844	0	6.43939	0	502.425	6.86797	1.02505
gi|20521986	KIAA1803 protein [Homo sapiens]	0	0	7.55851	gi|20521986	KIAA1803 protein [Homo sapiens]	0	0	7.55851	1232.54	13.7632	0.00139955	0.811024	1.75446			1233.54	0.00356694	6.48	gi|20521986	KIAA1803 protein [Homo sapiens]	VNLDQLEQMK	gi|20521986	KIAA1803 protein [Homo sapiens]	0	0	7.55851	0	0	0	0	0	0	0	0	0	0	0	0	7.55851	0	6.76049	1232.54	13.7632	0.00139955	0.811024	1.75446
gi|7657180	homeobox protein VENTX [Homo sapiens]	0	0	7.64466	gi|7657180	homeobox protein VENTX [Homo sapiens]	0	0	7.64466	1806.76	9.67283						1807.76		15.64	gi|7657180	homeobox protein VENTX [Homo sapiens]	RLSSSPPR	gi|7657180	homeobox protein VENTX [Homo sapiens]	0	0	7.64466	0	0	0	0	0	0	0	0	0	0	0	0	0	0	7.64466	1806.76	9.67283
gi|3327110	KIAA0648 protein [Homo sapiens]	0	0	7.69195	gi|3327110	KIAA0648 protein [Homo sapiens]	0	0	7.69195	2376.58	8.13402	0.0196404	0.474861	1.38978			2377.59	0.570006	2.27	gi|3327110	KIAA0648 protein [Homo sapiens]	NENNSHAFMKKMAENIKLTR	gi|3327110	KIAA0648 protein [Homo sapiens]	0	0	7.69195	0	0	0	0	0	0	0	0	0	0	7.40009	0	0	7.69195	0	2376.58	8.13402	0.0196404	0.474861	1.38978
gi|4884417	smoothelin-B [Homo sapiens]	0	0	7.78547	gi|4884417	smoothelin-B [Homo sapiens]	0	0	7.78547	586.27	10.746	0.483093					587.277	0.0106049	0.04	gi|4884417	smoothelin-B [Homo sapiens]	AAIRR	gi|4884417	smoothelin-B [Homo sapiens]	0	0	7.78547	0	0	0	0	0	0	0	0	0	0	0	0	7.78547	7.61498	0	586.27	10.746	0.483093
gi|2522500	zinc finger protein [Homo sapiens]	0	0	7.94455	gi|2522500	zinc finger protein [Homo sapiens]	0	0	7.94455	2396.17	11.7356						2397.18		8.63	gi|2522500	zinc finger protein [Homo sapiens]	EVGETFISLVSIRRHMLTHR	gi|2522500	zinc finger protein [Homo sapiens]	0	0	7.94455	0	0	0	0	0	0	0	0	0	0	0	0	0	0	7.94455	2396.17	11.7356
gi|20521786	KIAA1180 protein [Homo sapiens]	0	0	7.95062	gi|20521786	KIAA1180 protein [Homo sapiens]	0	0	7.95062	1573.82	13.5075	0					1574.83	0	6.06	gi|20521786	KIAA1180 protein [Homo sapiens]	LSGGAVPSASMTRLAR	gi|20521786	KIAA1180 protein [Homo sapiens]	0	0	7.95062	0	0	0	0	0	0	0	0	0	0	0	0	0	0	7.95062	1573.82	13.5075	0
gi|266455838	uncharacterized protein LOC100128071 [Homo sapiens]	0	0	7.96496	gi|266455838	uncharacterized protein LOC100128071 [Homo sapiens]	0	0	7.96496	1879.81	12.8531						1880.82		10.47	gi|266455838	uncharacterized protein LOC100128071 [Homo sapiens]	APRGLDMSAQEPPQGRR	gi|266455838	uncharacterized protein LOC100128071 [Homo sapiens]	0	0	7.96496	0	0	0	0	0	0	0	0	0	0	7.96496	0	0	0	0	1879.81	12.8531
gi|41393563	kinesin-like protein KIF1B isoform b [Homo sapiens]	0	0	8.04987	gi|41393563	kinesin-like protein KIF1B isoform b [Homo sapiens]	0	0	8.04987	1598.82	14.002	0					1599.82	0	12.24	gi|41393563	kinesin-like protein KIF1B isoform b [Homo sapiens]	HDNETNLSTEKVSK	gi|41393563	kinesin-like protein KIF1B isoform b [Homo sapiens]	0	0	8.04987	0	0	0	0	0	0	0	0	0	0	0	0	8.04987	0	0	1598.82	14.002	0
gi|221040976	unnamed protein product [Homo sapiens]	0	0	8.14854	gi|221040976	unnamed protein product [Homo sapiens]	0	0	8.14854	1309.84	12.765	0.654375					1310.84	0.935125	9.32	gi|221040976	unnamed protein product [Homo sapiens]	TPSVAVRVVLLR	gi|221040976	unnamed protein product [Homo sapiens]	0	0	8.14854	0	0	0	0	0	0	0	0	0	0	0	8.14854	6.04063	5.80275	7.15778	1309.84	12.765	0.654375
gi|38093643	SET and MYND domain-containing protein 1 [Homo sapiens]	0	0	8.16889	gi|38093643	SET and MYND domain-containing protein 1 [Homo sapiens]	0	0	8.16889	820.321	13.668	0.0863219					821.328	0.00933726	9.78	gi|38093643	SET and MYND domain-containing protein 1 [Homo sapiens]	NECSAIK	gi|38093643	SET and MYND domain-containing protein 1 [Homo sapiens]	0	0	8.16889	0	0	0	0	0	0	0	0	0	0	0	0	0	7.19811	8.16889	820.321	13.668	0.0863219
gi|119608915	hCG1643619 [Homo sapiens]	0	0	8.49774	gi|119608915	hCG1643619 [Homo sapiens]	0	0	8.49774	1913.46	8.06328	0.067699	-0.822566	0.565435			1914.46	0.577521	10.19	gi|119608915	hCG1643619 [Homo sapiens]	HEEREIKERTER	gi|119608915	hCG1643619 [Homo sapiens]	0	0	8.49774	0	0	0	0	0	0	0	0	0	0	8.49774	7.36217	0	0	0	1913.46	8.06328	0.067699	-0.822566	0.565435
gi|64653298	Zona pellucida glycoprotein 2 (sperm receptor) [Homo sapiens]	0	0	8.79486	gi|64653298	Zona pellucida glycoprotein 2 (sperm receptor) [Homo sapiens]	0	0	8.79486	1002.54	10.3755	0.792603					1003.55	0.0272562	29.78	gi|64653298	Zona pellucida glycoprotein 2 (sperm receptor) [Homo sapiens]	TLTLPEAMK	gi|64653298	Zona pellucida glycoprotein 2 (sperm receptor) [Homo sapiens]	0	0	8.79486	0	0	0	0	0	0	0	0	0	0	0	0	0	8.56438	8.79486	1002.54	10.3755	0.792603
gi|21703346	spartin [Homo sapiens]	0	0	8.80863	gi|21703346	spartin [Homo sapiens]	0	0	8.80863	1071.77	10.5388	0.856064	2.6587	9.70412	0.168247	0.168247	1072.77	1.075	7.41	gi|21703346	spartin [Homo sapiens]	AIQKGASKLR	gi|21703346	spartin [Homo sapiens]	0	0	8.80863	0	0	0	0	0	0	0	0	0	0	5.1771	8.64442	0	8.80863	5.39737	1071.77	10.5388	0.856064	2.6587	9.70412	0.168247	0.168247
gi|21733109	hypothetical protein [Homo sapiens]	0	0	8.92372	gi|21733109	hypothetical protein [Homo sapiens]	0	0	8.92372	1228.06	12.5874	0.00060888					1229.06	0.694079	7.72	gi|21733109	hypothetical protein [Homo sapiens]	MLLLGLCVSAR	gi|21733109	hypothetical protein [Homo sapiens]	0	0	8.92372	0	0	0	0	0	0	0	0	0	0	0	0	0	7.89318	8.92372	1228.06	12.5874	0.00060888
gi|1549239	SWI/SNF complex 155 KDa subunit [Homo sapiens]	0	0	9.12878	gi|1549239	SWI/SNF complex 155 KDa subunit [Homo sapiens]	0	0	9.12878	1370.28	11.6544	0.31024					1371.29	0.557511	9.91	gi|1549239	SWI/SNF complex 155 KDa subunit [Homo sapiens]	KGQASLYGKR	gi|1549239	SWI/SNF complex 155 KDa subunit [Homo sapiens]	0	0	9.12878	0	0	0	0	0	0	0	0	0	0	0	0	8.70119	9.12878	8.0469	1370.28	11.6544	0.31024
gi|65288071	tensin-3 [Homo sapiens]	0	0	9.1308	gi|65288071	tensin-3 [Homo sapiens]	0	0	9.1308	1185.57	12.9805	0					1186.58	0	14.61	gi|65288071	tensin-3 [Homo sapiens]	KAGDLANELVR	gi|65288071	tensin-3 [Homo sapiens]	0	0	9.1308	0	0	0	0	0	0	0	0	0	0	0	0	9.1308	0	0	1185.57	12.9805	0
gi|66346672	vacuolar protein sorting-associated protein 13A isoform C [Homo sapiens]	0	0	9.48562	gi|66346672	vacuolar protein sorting-associated protein 13A isoform C [Homo sapiens]	0	0	9.48562	2417.99	12.3725						2419		11.54	gi|66346672	vacuolar protein sorting-associated protein 13A isoform C [Homo sapiens]	LGLDSEMIMRPSETEINAKLR	gi|66346672	vacuolar protein sorting-associated protein 13A isoform C [Homo sapiens]	0	0	9.48562	0	0	0	0	0	0	0	0	0	0	0	0	9.48562	0	0	2417.99	12.3725
gi|83627930	isocitrate dehydrogenase 3 gamma [Homo sapiens]	0	0	9.54411	gi|83627930	isocitrate dehydrogenase 3 gamma [Homo sapiens]	0	0	9.54411	2214.43	12.4668	0.240158					2215.43	0.683804	8.4	gi|83627930	isocitrate dehydrogenase 3 gamma [Homo sapiens]	NIFSEQTIPPSAKYGGR	gi|83627930	isocitrate dehydrogenase 3 gamma [Homo sapiens]	0	0	9.54411	0	0	0	0	0	0	0	0	0	0	0	0	5.83986	0	9.54411	2214.43	12.4668	0.240158
gi|58082085	peptidase M20 domain-containing protein 2 [Homo sapiens]	0	0	9.60534	gi|58082085	peptidase M20 domain-containing protein 2 [Homo sapiens]	0	0	9.60534	2263.01	10.6995						2264.01		12.96	gi|58082085	peptidase M20 domain-containing protein 2 [Homo sapiens]	APSMKELQVLTKKAEDCFR	gi|58082085	peptidase M20 domain-containing protein 2 [Homo sapiens]	0	0	9.60534	0	0	0	0	0	0	0	0	0	0	9.60534	0	0	0	0	2263.01	10.6995
gi|193784788	unnamed protein product [Homo sapiens]	0	0	10.4588	gi|193784788	unnamed protein product [Homo sapiens]	0	0	10.4588	2253.64	11.9944	0.467371					2254.65	0.707527	12.11	gi|193784788	unnamed protein product [Homo sapiens]	LQPVVDGGWAPWGPWGECSR	gi|193784788	unnamed protein product [Homo sapiens]	0	0	10.4588	0	0	0	0	0	0	0	0	0	0	6.77918	10.4588	0	0	0	2253.64	11.9944	0.467371
gi|83318463	C15orf39 protein [Homo sapiens]	0	0	10.4764	gi|83318463	C15orf39 protein [Homo sapiens]	0	0	10.4764	1340.67	10.6813						1341.68		13.31	gi|83318463	C15orf39 protein [Homo sapiens]	KPTAEASPVKASR	gi|83318463	C15orf39 protein [Homo sapiens]	0	0	10.4764	0	0	0	0	0	0	0	0	0	0	0	0	0	0	10.4764	1340.67	10.6813
gi|155722985	structural maintenance of chromosomes protein 5 [Homo sapiens]	0	0	11.0517	gi|155722985	structural maintenance of chromosomes protein 5 [Homo sapiens]	0	0	11.0517	2049.86	8.65596	0.408501					2050.87	1.4038	10.19	gi|155722985	structural maintenance of chromosomes protein 5 [Homo sapiens]	FRDTYDAVLWLR	gi|155722985	structural maintenance of chromosomes protein 5 [Homo sapiens]	0	0	11.0517	0	0	0	0	0	0	0	0	0	0	11.0517	9.30868	0	0	0	2049.86	8.65596	0.408501
gi|54697058	serum/glucocorticoid regulated kinase 2 [Homo sapiens]	0	0	11.2951	gi|54697058	serum/glucocorticoid regulated kinase 2 [Homo sapiens]	0	0	11.2951	679.247	12.0449	0.114485	-2.37297	0.560935	0.441805	0.441805	680.255	0.494717	6.1	gi|54697058	serum/glucocorticoid regulated kinase 2 [Homo sapiens]	EPYDR	gi|54697058	serum/glucocorticoid regulated kinase 2 [Homo sapiens]	0	0	11.2951	0	0	0	0	0	0	0	0	0	0	0	6.17685	11.1829	11.2951	0	679.247	12.0449	0.114485	-2.37297	0.560935	0.441805	0.441805
gi|119588664	hCG2042668 [Homo sapiens]	0	0	11.3508	gi|119588664	hCG2042668 [Homo sapiens]	0	0	11.3508	2498.19	11.867	0.150776	3.03763	8.21143			2499.2	1.72624	9.95	gi|119588664	hCG2042668 [Homo sapiens]	EFNLLSSLSNNNEAFKASLK	gi|119588664	hCG2042668 [Homo sapiens]	0	0	11.3508	0	0	0	0	0	0	0	0	0	0	0	0	0	11.3508	8.33518	2498.19	11.867	0.150776	3.03763	8.21143
gi|221041984	unnamed protein product [Homo sapiens]	0	0	11.641	gi|221041984	unnamed protein product [Homo sapiens]	0	0	11.641	2364.67	10.7539	0.055411					2365.68	0.634085	12.15	gi|221041984	unnamed protein product [Homo sapiens]	MFPLKLSVPPMVMPVLMKMK	gi|221041984	unnamed protein product [Homo sapiens]	0	0	11.641	0	0	0	0	0	0	0	0	0	0	0	0	11.641	0	8.83674	2364.67	10.7539	0.055411
[truncated: 71 more columns]

## Sheet: MLD+SVR
Protein	ID Details	CTR MAX	MLD MAX	SVR MAX	Protein	ID Details	CTR MAX	MLD MAX	SVR MAX	Mass (Da)	Time (min)	Time stdev (min)	Av. Diff. (2Log)	Av. Ratio (Lin)	t-test p	ANOVA p	MH+ (Da)	Mass stdev (Da)	ID Score	Protein	ID Details	Peptide	Protein	ID Details	CTR MAX	MLD MAX	SVR MAX	CTR1 N	CTR2 N	CTR3 N	CTR4 N	CTR5 N	MLD1 N	MLD2 N	MLD3 N	MLD4 N	MLD5 N	SVR1 N	SVR2 N	SVR3 N	SVR4 N	SVR5 N	Mass (Da)	Time (min)	Time stdev (min)	Av. Diff. (2Log)	Av. Ratio (Lin)	t-test p	ANOVA p
gi|4325209	endocrine regulator [Homo sapiens]	0	6.9951	2.36399	gi|4325209	endocrine regulator [Homo sapiens]	0	6.9951	2.36399	1469.71	7.69757	0.00849484	4.66511	25.371			1470.71	0.00313235	22.76	gi|4325209	endocrine regulator [Homo sapiens]	EDGKTEAGKAKPIK	gi|4325209	endocrine regulator [Homo sapiens]	0	6.9951	2.36399	0	0	0	0	0	0	6.9951	0	0	0	0	0	2.36399	0	0	1469.71	7.69757	0.00849484	4.66511	25.371
gi|124248539	axin interactor, dorsalization-associated protein [Homo sapiens]	0	10.0468	2.47243	gi|124248539	axin interactor, dorsalization-associated protein [Homo sapiens]	0	10.0468	2.47243	737.823	12.1381	0.511541					738.83	0.693341	14.15	gi|124248539	axin interactor, dorsalization-associated protein [Homo sapiens]	MSEVTR	gi|124248539	axin interactor, dorsalization-associated protein [Homo sapiens]	0	10.0468	2.47243	0	0	0	0	0	10.0468	0	0	0	0	0	2.47243	0	0	0	737.823	12.1381	0.511541
gi|82407591	Chain P, Crystal Structure Of 3a6 Tcr Bound To MbpHLA-Dr2a	0	7.09968	2.87556	gi|82407591	Chain P, Crystal Structure Of 3a6 Tcr Bound To MbpHLA-Dr2a	0	7.09968	2.87556	507.257	11.2316	0.603232					508.265	0.0141785	1.17	gi|82407591	Chain P, Crystal Structure Of 3a6 Tcr Bound To MbpHLA-Dr2a	ADCAA	gi|82407591	Chain P, Crystal Structure Of 3a6 Tcr Bound To MbpHLA-Dr2a	0	7.09968	2.87556	0	0	0	0	0	0	7.09968	2.20757	0	0	0	2.87556	0	0	0	507.257	11.2316	0.603232
gi|154448890	THO complex subunit 1 [Homo sapiens]	0	6.97156	2.92845	gi|154448890	THO complex subunit 1 [Homo sapiens]	0	6.97156	2.92845	716.996	8.38628	0.381901					718.003	0.554525	6.77	gi|154448890	THO complex subunit 1 [Homo sapiens]	NVATWK	gi|154448890	THO complex subunit 1 [Homo sapiens]	0	6.97156	2.92845	0	0	0	0	0	0	5.40258	6.97156	0	0	0	0	0	2.92845	0	716.996	8.38628	0.381901
gi|119631974	hCG1647962, isoform CRA_b [Homo sapiens]	0	3.14481	3.38307	gi|119631974	hCG1647962, isoform CRA_b [Homo sapiens]	0	3.14481	3.38307	578.107	13.4052	0.76306					579.114	0.00828455	5.7	gi|119631974	hCG1647962, isoform CRA_b [Homo sapiens]	MDGEL	gi|119631974	hCG1647962, isoform CRA_b [Homo sapiens]	0	3.14481	3.38307	0	0	0	0	0	2.9007	0	0	3.14481	3.09348	0	0	0	3.38307	0	578.107	13.4052	0.76306
gi|193787330	unnamed protein product [Homo sapiens]	0	7.00876	3.60363	gi|193787330	unnamed protein product [Homo sapiens]	0	7.00876	3.60363	723.342	8.31282	0.628165					724.349	0.0122837	1.9	gi|193787330	unnamed protein product [Homo sapiens]	DMSLDK	gi|193787330	unnamed protein product [Homo sapiens]	0	7.00876	3.60363	0	0	0	0	0	0	7.00876	4.83002	0	0	0	2.39382	0	3.60363	0	723.342	8.31282	0.628165
gi|8922794	U3 small nucleolar ribonucleoprotein protein IMP3 [Homo sapiens]	0	8.2673	3.79074	gi|8922794	U3 small nucleolar ribonucleoprotein protein IMP3 [Homo sapiens]	0	8.2673	3.79074	778.362	12.4123	0.60217					779.369	0.00440295	15.15	gi|8922794	U3 small nucleolar ribonucleoprotein protein IMP3 [Homo sapiens]	YNQLSR	gi|8922794	U3 small nucleolar ribonucleoprotein protein IMP3 [Homo sapiens]	0	8.2673	3.79074	0	0	0	0	0	0	0	8.2673	0	0	0	0	0	3.79074	0	778.362	12.4123	0.60217
gi|5730027	KH domain-containing, RNA-binding, signal transduction-associated protein 1 [Homo sapiens]	0	8.86403	4.06154	gi|5730027	KH domain-containing, RNA-binding, signal transduction-associated protein 1 [Homo sapiens]	0	8.86403	4.06154	546.913	8.78808	0.40287					547.92	0.564076	2.79	gi|5730027	KH domain-containing, RNA-binding, signal transduction-associated protein 1 [Homo sapiens]	GGGGGSR	gi|5730027	KH domain-containing, RNA-binding, signal transduction-associated protein 1 [Homo sapiens]	0	8.86403	4.06154	0	0	0	0	0	0	0	8.86403	0	6.81025	0	0	0	4.06154	0	546.913	8.78808	0.40287
gi|56204710	molybdenum cofactor synthesis 1 [Homo sapiens]	0	7.52256	4.11255	gi|56204710	molybdenum cofactor synthesis 1 [Homo sapiens]	0	7.52256	4.11255	826.681	11.3803	0.155157	3.76001	13.548			827.689	0.562148	6.91	gi|56204710	molybdenum cofactor synthesis 1 [Homo sapiens]	VMEGIHK	gi|56204710	molybdenum cofactor synthesis 1 [Homo sapiens]	0	7.52256	4.11255	0	0	0	0	0	0	0	0	7.52256	0	4.11255	0	0	0	0	826.681	11.3803	0.155157	3.76001	13.548
gi|224510682	Chain A, Crystal Structure Of Jnk3 With Amino-Pyrazole Inhibitor, Sr- 3451	0	5.31754	4.37196	gi|224510682	Chain A, Crystal Structure Of Jnk3 With Amino-Pyrazole Inhibitor, Sr- 3451	0	5.31754	4.37196	568.299	12.9445	0.0327772					569.306	0.000955544	13.76	gi|224510682	Chain A, Crystal Structure Of Jnk3 With Amino-Pyrazole Inhibitor, Sr- 3451	XVNHK	gi|224510682	Chain A, Crystal Structure Of Jnk3 With Amino-Pyrazole Inhibitor, Sr- 3451	0	5.31754	4.37196	0	0	0	0	0	0	0	0	0	5.31754	0	0	0	0	4.37196	568.299	12.9445	0.0327772
gi|119603444	hCG2025824 [Homo sapiens]	0	8.10906	4.49324	gi|119603444	hCG2025824 [Homo sapiens]	0	8.10906	4.49324	1042.52	8.19503	1.05644					1043.53	0.0365053	11.49	gi|119603444	hCG2025824 [Homo sapiens]	SHMPQSPR	gi|119603444	hCG2025824 [Homo sapiens]	0	8.10906	4.49324	0	0	0	0	0	0	0	0	0	8.10906	0	0	0	0	4.49324	1042.52	8.19503	1.05644
gi|119594436	hCG2016611 [Homo sapiens]	0	8.10113	4.51164	gi|119594436	hCG2016611 [Homo sapiens]	0	8.10113	4.51164	1585.05	15.7007	0.19625					1586.05	0.550646	13.06	gi|119594436	hCG2016611 [Homo sapiens]	GSTFMLGSSLEASLGK	gi|119594436	hCG2016611 [Homo sapiens]	0	8.10113	4.51164	0	0	0	0	0	0	0	0	8.10113	4.18661	0	0	4.51164	0	0	1585.05	15.7007	0.19625
gi|296863399	Chain D, The Nucleosome Containing A Testis-Specific Histone Variant	0	7.6878	4.61437	gi|296863399	Chain D, The Nucleosome Containing A Testis-Specific Histone Variant	0	7.6878	4.61437	1519	9.16862	0.758073	3.12543	8.72667			1520.01	0.56623	10.6	gi|296863399	Chain D, The Nucleosome Containing A Testis-Specific Histone Variant	GSHMPEPAKSAPAPK	gi|296863399	Chain D, The Nucleosome Containing A Testis-Specific Histone Variant	0	7.6878	4.61437	0	0	0	0	0	0	0	7.6878	0	0	0	0	4.61437	0	0	1519	9.16862	0.758073	3.12543	8.72667
gi|537906	autotaxin [Homo sapiens]	0	8.3267	4.61567	gi|537906	autotaxin [Homo sapiens]	0	8.3267	4.61567	1459.68	9.52503	1.07859					1460.69	1.40632	4.73	gi|537906	autotaxin [Homo sapiens]	IVGQLMDGLKQLK	gi|537906	autotaxin [Homo sapiens]	0	8.3267	4.61567	0	0	0	0	0	0	0	0	0	8.3267	0	0	0	0	4.61567	1459.68	9.52503	1.07859
gi|221041894	unnamed protein product [Homo sapiens]	0	7.14406	4.68093	gi|221041894	unnamed protein product [Homo sapiens]	0	7.14406	4.68093	2079.51	10.9693	0.0211066					2080.52	0.719388	11.92	gi|221041894	unnamed protein product [Homo sapiens]	GMTLLMMGSADALPEEPSAK	gi|221041894	unnamed protein product [Homo sapiens]	0	7.14406	4.68093	0	0	0	0	0	0	0	7.14406	0	0	0	0	0	4.68093	0	2079.51	10.9693	0.0211066
gi|258001	calcineurin A catalytic subunit [Homo sapiens]	0	6.46764	4.76846	gi|258001	calcineurin A catalytic subunit [Homo sapiens]	0	6.46764	4.76846	2321.65	13.3492	0.941616					2322.65	1.87684	8.07	gi|258001	calcineurin A catalytic subunit [Homo sapiens]	DSIYPGGPMKSVTSAHSHAAHR	gi|258001	calcineurin A catalytic subunit [Homo sapiens]	0	6.46764	4.76846	0	0	0	0	0	6.46764	0	0	0	0	0	0	0	0	4.76846	2321.65	13.3492	0.941616
gi|474982	C3G protein [Homo sapiens]	0	7.08801	4.98975	gi|474982	C3G protein [Homo sapiens]	0	7.08801	4.98975	1389.05	9.00739	0.0378748	0.805537	2.36181	0.419529	0.419529	1390.05	0.526656	12.72	gi|474982	C3G protein [Homo sapiens]	LSGGSHSYGGESPR	gi|474982	C3G protein [Homo sapiens]	0	7.08801	4.98975	0	0	0	0	0	0	7.08801	4.40113	0	0	0	4.74611	4.55921	4.98975	0	1389.05	9.00739	0.0378748	0.805537	2.36181	0.419529	0.419529
gi|39644544	MCM8 protein [Homo sapiens]	0	8.46347	4.99595	gi|39644544	MCM8 protein [Homo sapiens]	0	8.46347	4.99595	1462.42	12.3988	0.871223					1463.42	0.555123	16.63	gi|39644544	MCM8 protein [Homo sapiens]	SQMLQAACNVAPR	gi|39644544	MCM8 protein [Homo sapiens]	0	8.46347	4.99595	0	0	0	0	0	0	0	7.50302	0	8.46347	0	0	4.99595	0	0	1462.42	12.3988	0.871223
gi|184556	insulin-degrading enzyme [Homo sapiens]	0	5.75352	5.15941	gi|184556	insulin-degrading enzyme [Homo sapiens]	0	5.75352	5.15941	1642.43	8.97383	0.0588842					1643.44	0.603219	13.97	gi|184556	insulin-degrading enzyme [Homo sapiens]	RLDKPKKLSAECAK	gi|184556	insulin-degrading enzyme [Homo sapiens]	0	5.75352	5.15941	0	0	0	0	0	0	5.06377	5.75352	0	0	0	0	0	5.15941	0	1642.43	8.97383	0.0588842
gi|151301098	DBF4-type zinc finger-containing protein 2 [Homo sapiens]	0	7.2286	5.19724	gi|151301098	DBF4-type zinc finger-containing protein 2 [Homo sapiens]	0	7.2286	5.19724	1773.48	9.11117	0.87623					1774.49	0.587047	14.15	gi|151301098	DBF4-type zinc finger-containing protein 2 [Homo sapiens]	MMTRLANKLRGNEVK	gi|151301098	DBF4-type zinc finger-containing protein 2 [Homo sapiens]	0	7.2286	5.19724	0	0	0	0	0	0	0	7.2286	0	6.75826	0	0	5.19724	0	0	1773.48	9.11117	0.87623
gi|183353	glycogen phosphorylase (EC 2.4.1.1) [Homo sapiens]	0	7.67676	5.30244	gi|183353	glycogen phosphorylase (EC 2.4.1.1) [Homo sapiens]	0	7.67676	5.30244	1357.65	10.9864	0.294153					1358.65	0.9885	5.2	gi|183353	glycogen phosphorylase (EC 2.4.1.1) [Homo sapiens]	MGEPLTDQEK	gi|183353	glycogen phosphorylase (EC 2.4.1.1) [Homo sapiens]	0	7.67676	5.30244	0	0	0	0	0	7.67676	0	0	4.28483	0	0	0	5.30244	0	0	1357.65	10.9864	0.294153
gi|563217	NFX1 [Homo sapiens]	0	3.61682	5.31974	gi|563217	NFX1 [Homo sapiens]	0	3.61682	5.31974	724.331	13.7199	0.476348	-1.63892	0.321097			725.338	0.00406928	14.92	gi|563217	NFX1 [Homo sapiens]	LPQLVR	gi|563217	NFX1 [Homo sapiens]	0	3.61682	5.31974	0	0	0	0	0	0	0	0	0	3.61682	0	0	5.31974	0	0	724.331	13.7199	0.476348	-1.63892	0.321097
gi|333471205	mutant desert hedgehog [Homo sapiens]	0	8.64328	5.54819	gi|333471205	mutant desert hedgehog [Homo sapiens]	0	8.64328	5.54819	610.956	9.69031	0.634846	3.71709	13.1509			611.963	0.561389	0.54	gi|333471205	mutant desert hedgehog [Homo sapiens]	ALPGPR	gi|333471205	mutant desert hedgehog [Homo sapiens]	0	8.64328	5.54819	0	0	0	0	0	8.64328	0	0	0	0	5.54819	0	0	0	0	610.956	9.69031	0.634846	3.71709	13.1509
gi|84627157	fragile site-associated protein [Homo sapiens]	0	6.9421	5.6086	gi|84627157	fragile site-associated protein [Homo sapiens]	0	6.9421	5.6086	1723.14	10.5685	0.446754					1724.15	1.68239	4.34	gi|84627157	fragile site-associated protein [Homo sapiens]	MGRMRSHGMTGAQTR	gi|84627157	fragile site-associated protein [Homo sapiens]	0	6.9421	5.6086	0	0	0	0	0	0	0	0	6.9421	0	0	5.6086	0	0	0	1723.14	10.5685	0.446754
gi|110349799	dual specificity testis-specific protein kinase 2 [Homo sapiens]	0	9.48628	5.64707	gi|110349799	dual specificity testis-specific protein kinase 2 [Homo sapiens]	0	9.48628	5.64707	2395.63	11.9726	0.890343	-1.36897	0.826568	0.56568	0.56568	2396.64	1.01232	9.46	gi|110349799	dual specificity testis-specific protein kinase 2 [Homo sapiens]	ASGQVMALKMNTLSSNRANMLK	gi|110349799	dual specificity testis-specific protein kinase 2 [Homo sapiens]	0	9.48628	5.64707	0	0	0	0	0	0	0	8.97165	9.48628	0	0	0	5.64707	0	0	2395.63	11.9726	0.890343	-1.36897	0.826568	0.56568	0.56568
gi|1621607	neogenin [Homo sapiens]	0	6.66857	5.65088	gi|1621607	neogenin [Homo sapiens]	0	6.66857	5.65088	591.517	8.20181	0.133067					592.525	0.543984	13.94	gi|1621607	neogenin [Homo sapiens]	MAAER	gi|1621607	neogenin [Homo sapiens]	0	6.66857	5.65088	0	0	0	0	0	0	6.66857	0	0	0	0	4.07564	0	0	5.65088	591.517	8.20181	0.133067
gi|20150792	Chain A, Pepck Complex With Nonhydrolyzable Gtp Analog, Mad Data	0	7.64302	5.75337	gi|20150792	Chain A, Pepck Complex With Nonhydrolyzable Gtp Analog, Mad Data	0	7.64302	5.75337	1774.46	8.88299	0.316027	-0.26318	1.33947	0.824655	0.824655	1775.46	0.812137	16.58	gi|20150792	Chain A, Pepck Complex With Nonhydrolyzable Gtp Analog, Mad Data	GELXPPQLQNGLNLSAK	gi|20150792	Chain A, Pepck Complex With Nonhydrolyzable Gtp Analog, Mad Data	0	7.64302	5.75337	0	0	0	0	0	4.36572	0	7.64302	0	0	5.14204	4.34497	5.75337	0	0	1774.46	8.88299	0.316027	-0.26318	1.33947	0.824655	0.824655
gi|1660988	prohormone convertase 3 [Homo sapiens]	0	7.64409	5.91024	gi|1660988	prohormone convertase 3 [Homo sapiens]	0	7.64409	5.91024	1814.78	7.88664	0.0386775					1815.79	0.0026916	1.16	gi|1660988	prohormone convertase 3 [Homo sapiens]	RSAFHITKRLSDDDR	gi|1660988	prohormone convertase 3 [Homo sapiens]	0	7.64409	5.91024	0	0	0	0	0	0	7.64409	0	0	0	0	0	0	0	5.91024	1814.78	7.88664	0.0386775
gi|9789559	immunoglobulin kappa chain variable region [Homo sapiens]	0	7.39293	5.92316	gi|9789559	immunoglobulin kappa chain variable region [Homo sapiens]	0	7.39293	5.92316	684.289	12.8079	0.693696					685.296	0.0875755	11.28	gi|9789559	immunoglobulin kappa chain variable region [Homo sapiens]	SSHSIR	gi|9789559	immunoglobulin kappa chain variable region [Homo sapiens]	0	7.39293	5.92316	0	0	0	0	0	0	7.39293	0	0	0	4.1963	5.92316	0	0	0	684.289	12.8079	0.693696
gi|33188463	28S ribosomal protein S9, mitochondrial precursor [Homo sapiens]	0	12.364	6.00724	gi|33188463	28S ribosomal protein S9, mitochondrial precursor [Homo sapiens]	0	12.364	6.00724	2336.52	12.1647	0.668715					2337.52	0.76565	12.6	gi|33188463	28S ribosomal protein S9, mitochondrial precursor [Homo sapiens]	QSYYSLMHDVYGMLLNLEK	gi|33188463	28S ribosomal protein S9, mitochondrial precursor [Homo sapiens]	0	12.364	6.00724	0	0	0	0	0	0	0	12.364	0	0	0	0	0	6.00724	0	2336.52	12.1647	0.668715
gi|119584828	CKLF-like MARVEL transmembrane domain containing 7, isoform CRA_a [Homo sapiens]	0	8.10739	6.08202	gi|119584828	CKLF-like MARVEL transmembrane domain containing 7, isoform CRA_a [Homo sapiens]	0	8.10739	6.08202	543.776	11.7456	0.763534	-3.97787	0.101563	0.0371062	0.0371062	544.783	0.536078	6.46	gi|119584828	CKLF-like MARVEL transmembrane domain containing 7, isoform CRA_a [Homo sapiens]	ASGPGR	gi|119584828	CKLF-like MARVEL transmembrane domain containing 7, isoform CRA_a [Homo sapiens]	0	8.10739	6.08202	0	0	0	0	0	0	0	8.10739	3.13547	0	2.4173	0	0	5.09329	6.08202	543.776	11.7456	0.763534	-3.97787	0.101563	0.0371062	0.0371062
gi|2960072	procarboxypeptidase B [Homo sapiens]	0	8.67768	6.09449	gi|2960072	procarboxypeptidase B [Homo sapiens]	0	8.67768	6.09449	1752.35	12.4106	0.0116194					1753.36	2.1182	6.46	gi|2960072	procarboxypeptidase B [Homo sapiens]	LGENNAELNALAKATVK	gi|2960072	procarboxypeptidase B [Homo sapiens]	0	8.67768	6.09449	0	0	0	0	0	0	8.67768	0	0	0	0	0	6.09449	0	0	1752.35	12.4106	0.0116194
gi|57162297	syntaxin binding protein 5 (tomosyn) [Homo sapiens]	0	5.01914	6.12841	gi|57162297	syntaxin binding protein 5 (tomosyn) [Homo sapiens]	0	5.01914	6.12841	589.015	8.77306	0.309562	-0.868267	0.551932	0.0391319	0.0391319	590.022	0.487397	2.72	gi|57162297	syntaxin binding protein 5 (tomosyn) [Homo sapiens]	SPTSAK	gi|57162297	syntaxin binding protein 5 (tomosyn) [Homo sapiens]	0	5.01914	6.12841	0	0	0	0	0	0	0	0	0	5.01914	0	5.29814	6.12841	0	0	589.015	8.77306	0.309562	-0.868267	0.551932	0.0391319	0.0391319
gi|156564405	phosphatidylinositol-4,5-bisphosphate 3-kinase catalytic subunit delta isoform [Homo sapiens]	0	8.35784	6.13774	gi|156564405	phosphatidylinositol-4,5-bisphosphate 3-kinase catalytic subunit delta isoform [Homo sapiens]	0	8.35784	6.13774	1759.57	8.22084	0.302274	-3.27348	0.120297	0.0213428	0.0213428	1760.58	0.445985	8.84	gi|156564405	phosphatidylinositol-4,5-bisphosphate 3-kinase catalytic subunit delta isoform [Homo sapiens]	MKLVVQAGLFHGNEMLCK	gi|156564405	phosphatidylinositol-4,5-bisphosphate 3-kinase catalytic subunit delta isoform [Homo sapiens]	0	8.35784	6.13774	0	0	0	0	0	0	4.10896	8.35784	4.96537	0	0	0	0	0	6.13774	1759.57	8.22084	0.302274	-3.27348	0.120297	0.0213428	0.0213428
gi|194390500	unnamed protein product [Homo sapiens]	0	5.64659	6.27588	gi|194390500	unnamed protein product [Homo sapiens]	0	5.64659	6.27588	1462.54	6.87528	0.00590022					1463.55	0.014384	16.11	gi|194390500	unnamed protein product [Homo sapiens]	MEVVKRDDETIK	gi|194390500	unnamed protein product [Homo sapiens]	0	5.64659	6.27588	0	0	0	0	0	0	0	0	5.64659	0	6.27588	0	0	0	0	1462.54	6.87528	0.00590022
gi|7245390	Chain A, Structure Of Human Malic Enzyme In Complex With Ketomalonate	0	8.48782	6.2829	gi|7245390	Chain A, Structure Of Human Malic Enzyme In Complex With Ketomalonate	0	8.48782	6.2829	870.832	8.57226	0.627574					871.84	0.560743	2.82	gi|7245390	Chain A, Structure Of Human Malic Enzyme In Complex With Ketomalonate	KXTSPLEK	gi|7245390	Chain A, Structure Of Human Malic Enzyme In Complex With Ketomalonate	0	8.48782	6.2829	0	0	0	0	0	0	0	7.7853	0	8.48782	0	0	4.87896	6.2829	0	870.832	8.57226	0.627574
gi|553458	Ig heavy chain [Homo sapiens]	0	9.25144	6.388	gi|553458	Ig heavy chain [Homo sapiens]	0	9.25144	6.388	1831.84	10.4979	0.716574					1832.84	1.41186	8.49	gi|553458	Ig heavy chain [Homo sapiens]	GGGEISIAVAGNTTTTVWT	gi|553458	Ig heavy chain [Homo sapiens]	0	9.25144	6.388	0	0	0	0	0	9.25144	0	0	0	0	6.388	0	0	0	0	1831.84	10.4979	0.716574
gi|168984207	Rho guanine exchange factor (GEF) 16 [Homo sapiens]	0	6.54969	6.38911	gi|168984207	Rho guanine exchange factor (GEF) 16 [Homo sapiens]	0	6.54969	6.38911	1332.71	8.80008	0.0719893	0.395081	1.32944	0.20546	0.20546	1333.72	0.00824503	14.03	gi|168984207	Rho guanine exchange factor (GEF) 16 [Homo sapiens]	LPLLMDTLCLK	gi|168984207	Rho guanine exchange factor (GEF) 16 [Homo sapiens]	0	6.54969	6.38911	0	0	0	0	0	6.54969	6.53669	0	0	0	0	0	6.38911	0	0	1332.71	8.80008	0.0719893	0.395081	1.32944	0.20546	0.20546
gi|24285980	G-protein coupled receptor GPR112 [Homo sapiens]	0	7.78395	6.45433	gi|24285980	G-protein coupled receptor GPR112 [Homo sapiens]	0	7.78395	6.45433	585.954	10.4211	0.408995					586.961	0.567525	0.85	gi|24285980	G-protein coupled receptor GPR112 [Homo sapiens]	ASPEGK	gi|24285980	G-protein coupled receptor GPR112 [Homo sapiens]	0	7.78395	6.45433	0	0	0	0	0	7.28505	0	7.78395	0	0	6.45433	0	0	0	0	585.954	10.4211	0.408995
gi|119624108	WD repeat domain 46, isoform CRA_c [Homo sapiens]	0	5.38523	6.46783	gi|119624108	WD repeat domain 46, isoform CRA_c [Homo sapiens]	0	5.38523	6.46783	981.449	7.84354	0.797231	-0.129037	0.973394	0.825643	0.825643	982.457	1.12097	17.34	gi|119624108	WD repeat domain 46, isoform CRA_c [Homo sapiens]	IGSSVLRDQK	gi|119624108	WD repeat domain 46, isoform CRA_c [Homo sapiens]	0	5.38523	6.46783	0	0	0	0	0	0	0	5.38523	0	0	0	0	6.46783	0	6.09457	981.449	7.84354	0.797231	-0.129037	0.973394	0.825643	0.825643
gi|310123491	PREDICTED: NPIP-like protein 1-like isoform 6 [Homo sapiens]	0	4.17963	6.48067	gi|310123491	PREDICTED: NPIP-like protein 1-like isoform 6 [Homo sapiens]	0	4.17963	6.48067	578.78	16.5759	1.28282					579.787	0.686921	2.47	gi|310123491	PREDICTED: NPIP-like protein 1-like isoform 6 [Homo sapiens]	KAAYK	gi|310123491	PREDICTED: NPIP-like protein 1-like isoform 6 [Homo sapiens]	0	4.17963	6.48067	0	0	0	0	0	0	0	0	0	4.17963	0	0	6.48067	0	0	578.78	16.5759	1.28282
gi|75765819	Chain A, Crystal Structure Of Human Neutrophil Peptide 2, Hnp-2 (Variant Gly16-> D-Ala)	0	5.14893	6.5223	gi|75765819	Chain A, Crystal Structure Of Human Neutrophil Peptide 2, Hnp-2 (Variant Gly16-> D-Ala)	0	5.14893	6.5223	1130.48	7.32351	0.282244					1131.49	0.0125217	32.87	gi|75765819	Chain A, Crystal Structure Of Human Neutrophil Peptide 2, Hnp-2 (Variant Gly16-> D-Ala)	YXTCIYQGR	gi|75765819	Chain A, Crystal Structure Of Human Neutrophil Peptide 2, Hnp-2 (Variant Gly16-> D-Ala)	0	5.14893	6.5223	0	0	0	0	0	0	0	5.14893	0	1.76805	0	0	0	0	6.5223	1130.48	7.32351	0.282244
gi|6815221	voltage-gated sodium channel alpha subunit [Homo sapiens]	0	6.52597	6.52935	gi|6815221	voltage-gated sodium channel alpha subunit [Homo sapiens]	0	6.52597	6.52935	1286.52	7.98315	0.851614					1287.53	0.0212743	0.96	gi|6815221	voltage-gated sodium channel alpha subunit [Homo sapiens]	VLGDSGELDILR	gi|6815221	voltage-gated sodium channel alpha subunit [Homo sapiens]	0	6.52597	6.52935	0	0	0	0	0	0	6.52597	0	0	0	0	5.97917	6.52935	0	0	1286.52	7.98315	0.851614
gi|7019333	nuclear receptor-binding protein [Homo sapiens]	0	3.92675	6.53512	gi|7019333	nuclear receptor-binding protein [Homo sapiens]	0	3.92675	6.53512	1557.28	13.3323	1.11431					1558.28	0.776139	4.95	gi|7019333	nuclear receptor-binding protein [Homo sapiens]	NHKTMNEKAWKR	gi|7019333	nuclear receptor-binding protein [Homo sapiens]	0	3.92675	6.53512	0	0	0	0	0	0	3.92675	0	0	0	0	0	0	6.53512	0	1557.28	13.3323	1.11431
gi|95147335	inositol 1,4,5-trisphosphate receptor type 2 [Homo sapiens]	0	6.51078	6.56334	gi|95147335	inositol 1,4,5-trisphosphate receptor type 2 [Homo sapiens]	0	6.51078	6.56334	705.285	12.4018	0.952006					706.292	0.00447394	18.64	gi|95147335	inositol 1,4,5-trisphosphate receptor type 2 [Homo sapiens]	AAMGWR	gi|95147335	inositol 1,4,5-trisphosphate receptor type 2 [Homo sapiens]	0	6.51078	6.56334	0	0	0	0	0	0	0	6.51078	0	0	0	0	6.14761	0	6.56334	705.285	12.4018	0.952006
gi|145580597	sarcoma antigen 1 [Homo sapiens]	0	7.73011	6.63351	gi|145580597	sarcoma antigen 1 [Homo sapiens]	0	7.73011	6.63351	748.341	10.8382	0.117663					749.349	0.0106368	11.23	gi|145580597	sarcoma antigen 1 [Homo sapiens]	MENGQR	gi|145580597	sarcoma antigen 1 [Homo sapiens]	0	7.73011	6.63351	0	0	0	0	0	0	0	0	0	7.73011	0	6.63351	0	0	0	748.341	10.8382	0.117663
gi|6729885	Chain A, Verification Of Spmp Using Mutant Human Lysozymes	0	5.15028	6.66274	gi|6729885	Chain A, Verification Of Spmp Using Mutant Human Lysozymes	0	5.15028	6.66274	1376.65	13.463	0.206469					1377.66	0.00582057	15.86	gi|6729885	Chain A, Verification Of Spmp Using Mutant Human Lysozymes	GISLALWMCLAK	gi|6729885	Chain A, Verification Of Spmp Using Mutant Human Lysozymes	0	5.15028	6.66274	0	0	0	0	0	0	5.15028	0	0	0	6.66274	3.48546	0	0	0	1376.65	13.463	0.206469
gi|5305653	immunoglobulin E heavy chain [Homo sapiens]	0	3.3576	6.68029	gi|5305653	immunoglobulin E heavy chain [Homo sapiens]	0	3.3576	6.68029	547.094	8.15786	0.577652	-1.70737	0.755703	0.357936	0.357936	548.101	0.391072	1.17	gi|5305653	immunoglobulin E heavy chain [Homo sapiens]	GSDNR	gi|5305653	immunoglobulin E heavy chain [Homo sapiens]	0	3.3576	6.68029	0	0	0	0	0	0	0	3.3576	0	0	0	2.92706	5.35052	1.42068	6.68029	547.094	8.15786	0.577652	-1.70737	0.755703	0.357936	0.357936
gi|183303	glucose transporter glycoprotein [Homo sapiens]	0	6.57441	6.78202	gi|183303	glucose transporter glycoprotein [Homo sapiens]	0	6.57441	6.78202	1077	12.8416	0.763586					1078.01	0.590844	28.71	gi|183303	glucose transporter glycoprotein [Homo sapiens]	SFEMLILGR	gi|183303	glucose transporter glycoprotein [Homo sapiens]	0	6.57441	6.78202	0	0	0	0	0	6.57441	0	0	0	0	0	0	6.17581	6.78202	6.64293	1077	12.8416	0.763586
gi|181488	DNA-binding protein [Homo sapiens]	0	6.68922	6.83422	gi|181488	DNA-binding protein [Homo sapiens]	0	6.68922	6.83422	2027.37	11.7461	0.474008					2028.37	1.07032	9.52	gi|181488	DNA-binding protein [Homo sapiens]	QRAARDENDTIPSVDTSR	gi|181488	DNA-binding protein [Homo sapiens]	0	6.68922	6.83422	0	0	0	0	0	3.67313	0	0	0	6.68922	6.83422	6.71125	0	0	0	2027.37	11.7461	0.474008
gi|71152398	RecName: Full=Putative uncharacterized protein encoded by LINC00208	0	5.65942	6.88839	gi|71152398	RecName: Full=Putative uncharacterized protein encoded by LINC00208	0	5.65942	6.88839	551.4	9.148	0.504457	-1.83766	0.419055	0.141739	0.141739	552.407	0.371021	5.04	gi|71152398	RecName: Full=Putative uncharacterized protein encoded by LINC00208	STSTR	gi|71152398	RecName: Full=Putative uncharacterized protein encoded by LINC00208	0	5.65942	6.88839	0	0	0	0	0	0	5.65942	0	0	4.25915	0	3.61815	6.69192	6.88839	3.61321	551.4	9.148	0.504457	-1.83766	0.419055	0.141739	0.141739
gi|189217917	FYVE, RhoGEF and PH domain-containing protein 2 [Homo sapiens]	0	10.7358	6.90904	gi|189217917	FYVE, RhoGEF and PH domain-containing protein 2 [Homo sapiens]	0	10.7358	6.90904	2059.31	11.0257	0.954825	4.00274	16.0305			2060.31	0.568453	17.25	gi|189217917	FYVE, RhoGEF and PH domain-containing protein 2 [Homo sapiens]	KSCQPVTLSGSGTQEPEKK	gi|189217917	FYVE, RhoGEF and PH domain-containing protein 2 [Homo sapiens]	0	10.7358	6.90904	0	0	0	0	0	0	0	0	10.7358	0	0	0	6.90904	0	0	2059.31	11.0257	0.954825	4.00274	16.0305
gi|161728425	T cell receptor alpha variable 22 [Homo sapiens]	0	6.61795	6.92035	gi|161728425	T cell receptor alpha variable 22 [Homo sapiens]	0	6.61795	6.92035	561.256	13.8123	0.533664					562.263	0.00949639	5.3	gi|161728425	T cell receptor alpha variable 22 [Homo sapiens]	SGANSK	gi|161728425	T cell receptor alpha variable 22 [Homo sapiens]	0	6.61795	6.92035	0	0	0	0	0	0	5.01769	0	6.61795	0	0	0	6.48802	6.92035	0	561.256	13.8123	0.533664
gi|119618989	hCG1751443 [Homo sapiens]	0	6.17306	7.00712	gi|119618989	hCG1751443 [Homo sapiens]	0	6.17306	7.00712	1289.71	8.66609	0.0455031					1290.72	0.0118737	17.44	gi|119618989	hCG1751443 [Homo sapiens]	LPLPPSLLVGKR	gi|119618989	hCG1751443 [Homo sapiens]	0	6.17306	7.00712	0	0	0	0	0	5.04722	6.17306	4.45423	0	5.2467	0	0	0	0	7.00712	1289.71	8.66609	0.0455031
gi|257467559	ankyrin repeat domain-containing protein 34B [Homo sapiens]	0	7.38998	7.01822	gi|257467559	ankyrin repeat domain-containing protein 34B [Homo sapiens]	0	7.38998	7.01822	1770.74	13.882	0.392796					1771.74	0.00753258	6.43	gi|257467559	ankyrin repeat domain-containing protein 34B [Homo sapiens]	MDEGMEISSEGNSLIK	gi|257467559	ankyrin repeat domain-containing protein 34B [Homo sapiens]	0	7.38998	7.01822	0	0	0	0	0	0	0	0	7.38998	0	0	0	6.10765	0	7.01822	1770.74	13.882	0.392796
gi|119600842	N-acylsphingosine amidohydrolase (non-lysosomal ceramidase) 2, isoform CRA_b [Homo sapiens]	0	6.38534	7.0535	gi|119600842	N-acylsphingosine amidohydrolase (non-lysosomal ceramidase) 2, isoform CRA_b [Homo sapiens]	0	6.38534	7.0535	569.764	14.3143	1.14303					570.772	0.703088	1.01	gi|119600842	N-acylsphingosine amidohydrolase (non-lysosomal ceramidase) 2, isoform CRA_b [Homo sapiens]	MGYGK	gi|119600842	N-acylsphingosine amidohydrolase (non-lysosomal ceramidase) 2, isoform CRA_b [Homo sapiens]	0	6.38534	7.0535	0	0	0	0	0	0	0	0	6.38534	0	0	0	0	0	7.0535	569.764	14.3143	1.14303
gi|21040522	Ankyrin repeat domain 29 [Homo sapiens]	0	6.08181	7.0693	gi|21040522	Ankyrin repeat domain 29 [Homo sapiens]	0	6.08181	7.0693	1085.69	7.73396	0.707636	-1.42784	0.387894	0.0350024	0.0350024	1086.7	0.78673	13.26	gi|21040522	Ankyrin repeat domain 29 [Homo sapiens]	MCRMSFKK	gi|21040522	Ankyrin repeat domain 29 [Homo sapiens]	0	6.08181	7.0693	0	0	0	0	0	0	0	0	4.92746	6.08181	5.8491	0	7.0693	0	0	1085.69	7.73396	0.707636	-1.42784	0.387894	0.0350024	0.0350024
gi|223029420	ski-like protein isoform 2 [Homo sapiens]	0	11.8736	7.10097	gi|223029420	ski-like protein isoform 2 [Homo sapiens]	0	11.8736	7.10097	1370.62	9.53319	1.01991					1371.63	0.00872132	16.43	gi|223029420	ski-like protein isoform 2 [Homo sapiens]	KLNGMGDDGSPPAK	gi|223029420	ski-like protein isoform 2 [Homo sapiens]	0	11.8736	7.10097	0	0	0	0	0	0	0	0	0	11.8736	0	0	7.10097	6.98086	0	1370.62	9.53319	1.01991
gi|119593749	hCG2039432 [Homo sapiens]	0	7.48003	7.13869	gi|119593749	hCG2039432 [Homo sapiens]	0	7.48003	7.13869	1420.26	13.2164	0.52254	2.81307	12.9257	0.12983	0.12983	1421.27	0.557326	7.21	gi|119593749	hCG2039432 [Homo sapiens]	SGEEGNVNMRRR	gi|119593749	hCG2039432 [Homo sapiens]	0	7.48003	7.13869	0	0	0	0	0	0	6.49127	2.71609	0	7.48003	3.31097	0	7.13869	0	3.57385	1420.26	13.2164	0.52254	2.81307	12.9257	0.12983	0.12983
gi|38788353	hepatitis B virus X-interacting protein [Homo sapiens]	0	8.66009	7.20705	gi|38788353	hepatitis B virus X-interacting protein [Homo sapiens]	0	8.66009	7.20705	1140.79	15.231	0.858108					1141.79	0.521164	11.18	gi|38788353	hepatitis B virus X-interacting protein [Homo sapiens]	EPGAGHLDGHR	gi|38788353	hepatitis B virus X-interacting protein [Homo sapiens]	0	8.66009	7.20705	0	0	0	0	0	0	0	0	4.91726	8.66009	0	0	0	7.20705	6.52199	1140.79	15.231	0.858108
gi|5918167	plexin-B1/SEP receptor [Homo sapiens]	0	7.57337	7.22825	gi|5918167	plexin-B1/SEP receptor [Homo sapiens]	0	7.57337	7.22825	1476.19	7.8983	0.0905838					1477.2	0.640969	13.55	gi|5918167	plexin-B1/SEP receptor [Homo sapiens]	LQQIAAAVENK	gi|5918167	plexin-B1/SEP receptor [Homo sapiens]	0	7.57337	7.22825	0	0	0	0	0	0	0	7.57337	0	0	0	0	0	7.22825	0	1476.19	7.8983	0.0905838
gi|24637564	presenilin stabilization factor-like protein [Homo sapiens]	0	5.24242	7.25691	gi|24637564	presenilin stabilization factor-like protein [Homo sapiens]	0	5.24242	7.25691	730.313	13.5014	0.0616976					731.32	0.00261202	9.32	gi|24637564	presenilin stabilization factor-like protein [Homo sapiens]	KASEGLK	gi|24637564	presenilin stabilization factor-like protein [Homo sapiens]	0	5.24242	7.25691	0	0	0	0	0	0	0	5.24242	0	0	0	0	6.77466	6.36459	7.25691	730.313	13.5014	0.0616976
gi|6331377	KIAA1285 protein [Homo sapiens]	0	9.15445	7.27032	gi|6331377	KIAA1285 protein [Homo sapiens]	0	9.15445	7.27032	2254.4	10.6229	0.0918414					2255.41	1.5108	13.41	gi|6331377	KIAA1285 protein [Homo sapiens]	GCLGRRGPQVQQLDMENQR	gi|6331377	KIAA1285 protein [Homo sapiens]	0	9.15445	7.27032	0	0	0	0	0	8.97484	9.15445	0	0	0	0	0	0	0	7.27032	2254.4	10.6229	0.0918414
gi|57997567	hypothetical protein [Homo sapiens]	0	8.46356	7.35412	gi|57997567	hypothetical protein [Homo sapiens]	0	8.46356	7.35412	1472.11	8.1216	1.29661					1473.12	0.702983	11.83	gi|57997567	hypothetical protein [Homo sapiens]	LGVEGRGESTWAGR	gi|57997567	hypothetical protein [Homo sapiens]	0	8.46356	7.35412	0	0	0	0	0	0	0	0	8.46356	0	0	0	0	7.35412	0	1472.11	8.1216	1.29661
gi|3323393	ErbB-3 R31 [Homo sapiens]	0	4.56069	7.35652	gi|3323393	ErbB-3 R31 [Homo sapiens]	0	4.56069	7.35652	2108.55	11.0646	0.839279	0.141316	1.81378	0.919008	0.919008	2109.56	0.89991	10	gi|3323393	ErbB-3 R31 [Homo sapiens]	GSQSRMGGGGALQWNCSGGIQ	gi|3323393	ErbB-3 R31 [Homo sapiens]	0	4.56069	7.35652	0	0	0	0	0	0	0	4.56069	4.03767	0	0	0	5.25598	7.35652	0	2108.55	11.0646	0.839279	0.141316	1.81378	0.919008	0.919008
gi|119602291	hCG1802417, isoform CRA_b [Homo sapiens]	0	4.04432	7.37889	gi|119602291	hCG1802417, isoform CRA_b [Homo sapiens]	0	4.04432	7.37889	1518.98	7.32577	0.94057	-0.939473	1.32907	0.648879	0.648879	1519.98	1.31662	12.13	gi|119602291	hCG1802417, isoform CRA_b [Homo sapiens]	CCPMHCSPAEVR	gi|119602291	hCG1802417, isoform CRA_b [Homo sapiens]	0	4.04432	7.37889	0	0	0	0	0	0	0	0	0	4.04432	5.87059	7.37889	0	2.63613	0	1518.98	7.32577	0.94057	-0.939473	1.32907	0.648879	0.648879
gi|35553	70kDa peroxisomal membrane protein [Homo sapiens]	0	5.35453	7.40691	gi|35553	70kDa peroxisomal membrane protein [Homo sapiens]	0	5.35453	7.40691	1485.08	11.1156	0.56259					1486.09	1.07484	6.27	gi|35553	70kDa peroxisomal membrane protein [Homo sapiens]	KVGITLFTVSHRK	gi|35553	70kDa peroxisomal membrane protein [Homo sapiens]	0	5.35453	7.40691	0	0	0	0	0	5.35453	5.29063	0	0	0	0	0	7.40691	0	0	1485.08	11.1156	0.56259
gi|119590909	zinc finger protein, subfamily 1A, 2 (Helios), isoform CRA_b [Homo sapiens]	0	7.83813	7.42652	gi|119590909	zinc finger protein, subfamily 1A, 2 (Helios), isoform CRA_b [Homo sapiens]	0	7.83813	7.42652	1629.83	13.049	0.668031					1630.84	0.960023	9.91	gi|119590909	zinc finger protein, subfamily 1A, 2 (Helios), isoform CRA_b [Homo sapiens]	RPLLSRFRSRSMR	gi|119590909	zinc finger protein, subfamily 1A, 2 (Helios), isoform CRA_b [Homo sapiens]	0	7.83813	7.42652	0	0	0	0	0	0	7.83813	0	0	0	0	0	7.42652	0	5.00041	1629.83	13.049	0.668031
gi|241913115	Chain A, Calcium-Free (Apo) S100a12	0	8.13403	7.44087	gi|241913115	Chain A, Calcium-Free (Apo) S100a12	0	8.13403	7.44087	536.319	9.16149	0.792837	-3.05751	0.272429	0.171494	0.171494	537.327	0.404113	5.75	gi|241913115	Chain A, Calcium-Free (Apo) S100a12	XGGSTK	gi|241913115	Chain A, Calcium-Free (Apo) S100a12	0	8.13403	7.44087	0	0	0	0	0	8.13403	0	7.72884	0	0	0	2.80958	0	7.44087	3.93178	536.319	9.16149	0.792837	-3.05751	0.272429	0.171494	0.171494
gi|119568205	syntaxin binding protein 5 (tomosyn), isoform CRA_b [Homo sapiens]	0	5.60672	7.46449	gi|119568205	syntaxin binding protein 5 (tomosyn), isoform CRA_b [Homo sapiens]	0	5.60672	7.46449	566.588	12.2515	0.994086	-1.44931	0.454933	0.1906	0.1906	567.595	0.4426	14.96	gi|119568205	syntaxin binding protein 5 (tomosyn), isoform CRA_b [Homo sapiens]	ANMSK	gi|119568205	syntaxin binding protein 5 (tomosyn), isoform CRA_b [Homo sapiens]	0	5.60672	7.46449	0	0	0	0	0	0	4.96105	0	5.60672	0	0	7.12878	7.46449	0	0	566.588	12.2515	0.994086	-1.44931	0.454933	0.1906	0.1906
gi|33413418	signal peptide peptidase-like 3 [Homo sapiens]	0	5.88916	7.56574	gi|33413418	signal peptide peptidase-like 3 [Homo sapiens]	0	5.88916	7.56574	2086.79	12.4475	0.14845	2.26379	6.01146	0.0769314	0.0769314	2087.79	1.6144	5.78	gi|33413418	signal peptide peptidase-like 3 [Homo sapiens]	QASGDSCGAPGPANISGRMQK	gi|33413418	signal peptide peptidase-like 3 [Homo sapiens]	0	5.88916	7.56574	0	0	0	0	0	0	5.88916	0	0	0	5.73999	7.56574	4.13417	0	0	2086.79	12.4475	0.14845	2.26379	6.01146	0.0769314	0.0769314
gi|111054911	MYO3A protein [Homo sapiens]	0	4.06246	7.57401	gi|111054911	MYO3A protein [Homo sapiens]	0	4.06246	7.57401	1586.41	12.6286	0.517499					1587.42	0.540199	16.37	gi|111054911	MYO3A protein [Homo sapiens]	KALEPAGQQGPSR	gi|111054911	MYO3A protein [Homo sapiens]	0	4.06246	7.57401	0	0	0	0	0	0	0	0	0	4.06246	0	0	0	7.57401	4.88753	1586.41	12.6286	0.517499
gi|119599759	hCG40655, isoform CRA_a [Homo sapiens]	0	7.60673	7.61268	gi|119599759	hCG40655, isoform CRA_a [Homo sapiens]	0	7.60673	7.61268	1206.36	10.8936	0.772563	1.63923	3.65682	0.138529	0.138529	1207.37	0.431537	9.9	gi|119599759	hCG40655, isoform CRA_a [Homo sapiens]	ANIRMLDLHK	gi|119599759	hCG40655, isoform CRA_a [Homo sapiens]	0	7.60673	7.61268	0	0	0	0	0	4.83803	5.63238	0	0	7.60673	7.61268	0	0	0	0	1206.36	10.8936	0.772563	1.63923	3.65682	0.138529	0.138529
gi|310113852	PREDICTED: protein FAM27E2-like [Homo sapiens]	0	4.94815	7.6751	gi|310113852	PREDICTED: protein FAM27E2-like [Homo sapiens]	0	4.94815	7.6751	1466.12	10.6495	0.544226					1467.13	0.700085	6.47	gi|310113852	PREDICTED: protein FAM27E2-like [Homo sapiens]	LTTGLMTQAKMQK	gi|310113852	PREDICTED: protein FAM27E2-like [Homo sapiens]	0	4.94815	7.6751	0	0	0	0	0	4.94815	0	0	0	0	0	0	0	7.6751	0	1466.12	10.6495	0.544226
gi|133874323	mosaic serine protease [Homo sapiens]	0	6.49156	7.6996	gi|133874323	mosaic serine protease [Homo sapiens]	0	6.49156	7.6996	486.706	10.1407	0.243429					487.713	0.692219	3.41	gi|133874323	mosaic serine protease [Homo sapiens]	ASPGR	gi|133874323	mosaic serine protease [Homo sapiens]	0	6.49156	7.6996	0	0	0	0	0	0	0	6.49156	0	0	0	0	0	0	7.6996	486.706	10.1407	0.243429
gi|157831800	Chain A, Metal Substitution In Transferrins: The Crystal Structure Of Human Copper-Lactoferrin At 2.1 Angstroms Resolution	0	7.76781	7.73525	gi|157831800	Chain A, Metal Substitution In Transferrins: The Crystal Structure Of Human Copper-Lactoferrin At 2.1 Angstroms Resolution	0	7.76781	7.73525	990.89	8.54358	0.163432	-1.1782	0.950062	0.481393	0.481393	991.897	0.855125	58.86	gi|157831800	Chain A, Metal Substitution In Transferrins: The Crystal Structure Of Human Copper-Lactoferrin At 2.1 Angstroms Resolution	SNLCALCIGDEEGENK	gi|157831800	Chain A, Metal Substitution In Transferrins: The Crystal Structure Of Human Copper-Lactoferrin At 2.1 Angstroms Resolution	0	7.76781	7.73525	0	0	0	0	0	3.18501	7.13187	7.76781	0	2.61799	0	3.73932	6.6176	7.73525	5.16559	990.89	8.54358	0.163432	-1.1782	0.950062	0.481393	0.481393
gi|4885281	glutamate dehydrogenase 1, mitochondrial precursor [Homo sapiens]	0	5.04669	7.79034	gi|4885281	glutamate dehydrogenase 1, mitochondrial precursor [Homo sapiens]	0	5.04669	7.79034	1406.48	12.5974	0.708447	-2.38697	0.292405	0.0686974	0.0686974	1407.49	0.347968	20.32	gi|4885281	glutamate dehydrogenase 1, mitochondrial precursor [Homo sapiens]	TAMKYNLGLDLR	gi|4885281	glutamate dehydrogenase 1, mitochondrial precursor [Homo sapiens]	0	5.04669	7.79034	0	0	0	0	0	5.04669	0	0	0	4.21137	4.42004	0	7.79034	5.35475	7.64997	1406.48	12.5974	0.708447	-2.38697	0.292405	0.0686974	0.0686974
gi|149243594	Chain A, X-Ray Crystal Structure Of Putative Human Ras-Related Gtp Binding D In Complex With Gmppnp	0	6.52402	7.8276	gi|149243594	Chain A, X-Ray Crystal Structure Of Putative Human Ras-Related Gtp Binding D In Complex With Gmppnp	0	6.52402	7.8276	1991.91	10.2405	0.00277402					1992.92	0.0215527	7.97	gi|149243594	Chain A, X-Ray Crystal Structure Of Putative Human Ras-Related Gtp Binding D In Complex With Gmppnp	XSPNETLFLESTNKICR	gi|149243594	Chain A, X-Ray Crystal Structure Of Putative Human Ras-Related Gtp Binding D In Complex With Gmppnp	0	6.52402	7.8276	0	0	0	0	0	0	0	0	0	6.52402	0	0	0	7.8276	0	1991.91	10.2405	0.00277402
gi|188536004	zinc finger protein 469 [Homo sapiens]	0	3.87824	7.84299	gi|188536004	zinc finger protein 469 [Homo sapiens]	0	3.87824	7.84299	1404.16	8.68974	1.042					1405.17	0.744587	12.91	gi|188536004	zinc finger protein 469 [Homo sapiens]	EAASSQESEDSLR	gi|188536004	zinc finger protein 469 [Homo sapiens]	0	3.87824	7.84299	0	0	0	0	0	0	0	0	0	3.87824	0	0	0	0	7.84299	1404.16	8.68974	1.042
gi|281185614	immunoglobulin M heavy chain variable region [Homo sapiens]	0	9.53593	7.92946	gi|281185614	immunoglobulin M heavy chain variable region [Homo sapiens]	0	9.53593	7.92946	2324.45	11.4415	0.228602					2325.46	0.525275	13.78	gi|281185614	immunoglobulin M heavy chain variable region [Homo sapiens]	DPTKNDAFDIWGQGTMVTVSSG	gi|281185614	immunoglobulin M heavy chain variable region [Homo sapiens]	0	9.53593	7.92946	0	0	0	0	0	0	0	0	0	9.53593	6.35437	0	0	0	7.92946	2324.45	11.4415	0.228602
gi|53850576	olfactory receptor 1K1 [Homo sapiens]	0	2.42112	7.9302	gi|53850576	olfactory receptor 1K1 [Homo sapiens]	0	2.42112	7.9302	1344.65	13.9502	0.786993	-5.4204	0.0233539	2.07107e-05	2.07107e-05	1345.65	0.0238621	13.3	gi|53850576	olfactory receptor 1K1 [Homo sapiens]	HPLPYATRMSR	gi|53850576	olfactory receptor 1K1 [Homo sapiens]	0	2.42112	7.9302	0	0	0	0	0	0	0	0	0	2.42112	0	0	7.9302	2.52546	0	1344.65	13.9502	0.786993	-5.4204	0.0233539	2.07107e-05	2.07107e-05
gi|86197970	chromosome 6 open reading frame 15 [Homo sapiens]	0	8.17346	7.94173	gi|86197970	chromosome 6 open reading frame 15 [Homo sapiens]	0	8.17346	7.94173	1600.81	14.113	0.0795816	-0.857525	0.680037	0.402195	0.402195	1601.82	0.016938	8.35	gi|86197970	chromosome 6 open reading frame 15 [Homo sapiens]	ILSQRPPWSLIHR	gi|86197970	chromosome 6 open reading frame 15 [Homo sapiens]	0	8.17346	7.94173	0	0	0	0	0	0	0	8.17346	6.94898	0	0	0	5.86317	0	7.94173	1600.81	14.113	0.0795816	-0.857525	0.680037	0.402195	0.402195
gi|6996444	CTL2 protein [Homo sapiens]	0	3.47336	7.94724	gi|6996444	CTL2 protein [Homo sapiens]	0	3.47336	7.94724	515.683	13.1733	0.350466					516.69	0.506138	4.98	gi|6996444	CTL2 protein [Homo sapiens]	GAENK	gi|6996444	CTL2 protein [Homo sapiens]	0	3.47336	7.94724	0	0	0	0	0	3.47336	0	0	0	0	0	0	7.81756	7.94724	6.26143	515.683	13.1733	0.350466
gi|38708321	DNA helicase INO80 [Homo sapiens]	0	6.68865	8.00753	gi|38708321	DNA helicase INO80 [Homo sapiens]	0	6.68865	8.00753	1269.21	12.5494	0.122214					1270.22	1.1465	16.54	gi|38708321	DNA helicase INO80 [Homo sapiens]	HTYMR	gi|38708321	DNA helicase INO80 [Homo sapiens]	0	6.68865	8.00753	0	0	0	0	0	0	0	6.68865	0	0	0	0	6.77093	0	8.00753	1269.21	12.5494	0.122214
gi|16306598	von Willebrand factor-cleaving protease precursor [Homo sapiens]	0	3.30384	8.03851	gi|16306598	von Willebrand factor-cleaving protease precursor [Homo sapiens]	0	3.30384	8.03851	489.906	10.497	0.797608					490.914	0.559938	1.79	gi|16306598	von Willebrand factor-cleaving protease precursor [Homo sapiens]	GKEGT	gi|16306598	von Willebrand factor-cleaving protease precursor [Homo sapiens]	0	3.30384	8.03851	0	0	0	0	0	3.30384	0	0	0	0	8.03851	0	0	3.59815	0	489.906	10.497	0.797608
gi|82546872	ATP-dependent DNA helicase PIF1 [Homo sapiens]	0	7.85412	8.13821	gi|82546872	ATP-dependent DNA helicase PIF1 [Homo sapiens]	0	7.85412	8.13821	1179.6	7.72593	0.569896					1180.61	1.40856	24.72	gi|82546872	ATP-dependent DNA helicase PIF1 [Homo sapiens]	VAVEELSPGGQPR	gi|82546872	ATP-dependent DNA helicase PIF1 [Homo sapiens]	0	7.85412	8.13821	0	0	0	0	0	7.85412	0	0	0	0	0	0	8.13821	0	0	1179.6	7.72593	0.569896
gi|18702331	OTU domain-containing protein 7A [Homo sapiens]	0	5.61833	8.16379	gi|18702331	OTU domain-containing protein 7A [Homo sapiens]	0	5.61833	8.16379	2869.27	12.7763	0.0056267	-2.51146	0.175378			2870.28	0.0154032	9.14	gi|18702331	OTU domain-containing protein 7A [Homo sapiens]	NMGGLGGLVHGKMGRANSANGKNGDSAER	gi|18702331	OTU domain-containing protein 7A [Homo sapiens]	0	5.61833	8.16379	0	0	0	0	0	0	5.61833	0	0	0	0	0	8.16379	0	0	2869.27	12.7763	0.0056267	-2.51146	0.175378
gi|74712045	RecName: Full=Putative uncharacterized protein FLJ43447	0	6.49707	8.17334	gi|74712045	RecName: Full=Putative uncharacterized protein FLJ43447	0	6.49707	8.17334	1989.63	8.20216	0.484823	-2.89711	0.172245	0.0319027	0.0319027	1990.64	0.35747	13.43	gi|74712045	RecName: Full=Putative uncharacterized protein FLJ43447	TSAVEGAQSQLHPGPSTAPR	gi|74712045	RecName: Full=Putative uncharacterized protein FLJ43447	0	6.49707	8.17334	0	0	0	0	0	0	5.53856	6.49707	2.92822	0	0	0	8.17334	5.1918	5.96745	1989.63	8.20216	0.484823	-2.89711	0.172245	0.0319027	0.0319027
gi|71274144	AT-hook DNA-binding motif-containing protein 1 [Homo sapiens]	0	4.90317	8.17627	gi|71274144	AT-hook DNA-binding motif-containing protein 1 [Homo sapiens]	0	4.90317	8.17627	759.331	10.988	0.68373					760.339	0.00919972	21	gi|71274144	AT-hook DNA-binding motif-containing protein 1 [Homo sapiens]	ERGGAAAK	gi|71274144	AT-hook DNA-binding motif-containing protein 1 [Homo sapiens]	0	4.90317	8.17627	0	0	0	0	0	0	0	0	4.90317	0	4.27261	8.17627	0	5.39167	0	759.331	10.988	0.68373
gi|10190698	gap junction delta-2 protein [Homo sapiens]	0	6.93098	8.20191	gi|10190698	gap junction delta-2 protein [Homo sapiens]	0	6.93098	8.20191	1057.24	7.89725	0.627622	-1.72139	0.32282	0.0791671	0.0791671	1058.25	0.942452	11.24	gi|10190698	gap junction delta-2 protein [Homo sapiens]	RKSIYEIR	gi|10190698	gap junction delta-2 protein [Homo sapiens]	0	6.93098	8.20191	0	0	0	0	0	0	0	6.93098	0	0	0	0	5.95205	0	8.20191	1057.24	7.89725	0.627622	-1.72139	0.32282	0.0791671	0.0791671
gi|189053698	unnamed protein product [Homo sapiens]	0	9.29945	8.21231	gi|189053698	unnamed protein product [Homo sapiens]	0	9.29945	8.21231	2023.5	10.9882	1.07843					2024.5	0.751251	4.71	gi|189053698	unnamed protein product [Homo sapiens]	CSEMVPGTADCIITADRK	gi|189053698	unnamed protein product [Homo sapiens]	0	9.29945	8.21231	0	0	0	0	0	9.29945	0	0	0	0	8.21231	0	0	0	0	2023.5	10.9882	1.07843
gi|12803927	Zinc finger protein 205 [Homo sapiens]	0	6.56824	8.2618	gi|12803927	Zinc finger protein 205 [Homo sapiens]	0	6.56824	8.2618	1966.45	11.8298	0.421877					1967.45	1.30444	11.75	gi|12803927	Zinc finger protein 205 [Homo sapiens]	TPDAAPPDPSPTEPQEYR	gi|12803927	Zinc finger protein 205 [Homo sapiens]	0	6.56824	8.2618	0	0	0	0	0	0	6.56824	0	0	0	6.11206	0	7.61556	8.02898	8.2618	1966.45	11.8298	0.421877
gi|122937345	myosin-Vb [Homo sapiens]	0	8.15526	8.28358	gi|122937345	myosin-Vb [Homo sapiens]	0	8.15526	8.28358	1099.77	7.61426	0.348176	-3.14448	0.480978	0.413193	0.413193	1100.78	0.4963	28.91	gi|122937345	myosin-Vb [Homo sapiens]	KLKNDLNELR	gi|122937345	myosin-Vb [Homo sapiens]	0	8.15526	8.28358	0	0	0	0	0	0	0	8.15526	0	0	0	0	8.28358	2.06194	0	1099.77	7.61426	0.348176	-3.14448	0.480978	0.413193	0.413193
gi|62911775	CXCR1 [Homo sapiens]	0	6.78812	8.31743	gi|62911775	CXCR1 [Homo sapiens]	0	6.78812	8.31743	1293.59	12.9996	0.718449					1294.59	0.999983	9.89	gi|62911775	CXCR1 [Homo sapiens]	TQVIQEXCER	gi|62911775	CXCR1 [Homo sapiens]	0	6.78812	8.31743	0	0	0	0	0	0	5.95317	6.78812	0	0	0	0	0	8.31743	0	1293.59	12.9996	0.718449
gi|4469250	HIRA-interacting protein 3 [Homo sapiens]	0	8.57	8.34189	gi|4469250	HIRA-interacting protein 3 [Homo sapiens]	0	8.57	8.34189	1724.7	9.55263	0.478852					1725.71	1.39824	21.64	gi|4469250	HIRA-interacting protein 3 [Homo sapiens]	TRSSSSSSDGSPEAKGGK	gi|4469250	HIRA-interacting protein 3 [Homo sapiens]	0	8.57	8.34189	0	0	0	0	0	0	0	4.90138	8.57	0	4.21294	0	8.34189	0	0	1724.7	9.55263	0.478852
gi|119579068	chromosome 9 open reading frame 39 [Homo sapiens]	0	7.66088	8.39227	gi|119579068	chromosome 9 open reading frame 39 [Homo sapiens]	0	7.66088	8.39227	1282.87	8.56487	0.831977					1283.88	0.75247	11.17	gi|119579068	chromosome 9 open reading frame 39 [Homo sapiens]	LLEGQSLALSPR	gi|119579068	chromosome 9 open reading frame 39 [Homo sapiens]	0	7.66088	8.39227	0	0	0	0	0	7.03795	0	7.37073	0	7.66088	8.39227	0	0	0	0	1282.87	8.56487	0.831977
gi|119580882	septin 3, isoform CRA_a [Homo sapiens]	0	7.84463	8.39679	gi|119580882	septin 3, isoform CRA_a [Homo sapiens]	0	7.84463	8.39679	586.08	8.9769	0.218684					587.087	0.443153	18.27	gi|119580882	septin 3, isoform CRA_a [Homo sapiens]	RGAER	gi|119580882	septin 3, isoform CRA_a [Homo sapiens]	0	7.84463	8.39679	0	0	0	0	0	7.84463	0	5.74888	5.29052	5.71617	8.39679	0	0	0	0	586.08	8.9769	0.218684
gi|155969959	toll-like receptor 4 variant 2 [Homo sapiens]	0	1.61722	8.40712	gi|155969959	toll-like receptor 4 variant 2 [Homo sapiens]	0	1.61722	8.40712	731.764	12.6695	0.721491					732.771	0.598313	4.19	gi|155969959	toll-like receptor 4 variant 2 [Homo sapiens]	HLGSYR	gi|155969959	toll-like receptor 4 variant 2 [Homo sapiens]	0	1.61722	8.40712	0	0	0	0	0	1.61722	0	0	0	0	8.40712	0	0	0	0	731.764	12.6695	0.721491
gi|109658944	Chromodomain helicase DNA binding protein 1 [Homo sapiens]	0	4.77546	8.40902	gi|109658944	Chromodomain helicase DNA binding protein 1 [Homo sapiens]	0	4.77546	8.40902	2000.59	8.46668	0.241684					2001.6	1.5117	11.61	gi|109658944	Chromodomain helicase DNA binding protein 1 [Homo sapiens]	LGKVKGPTFRISGVQVNAK	gi|109658944	Chromodomain helicase DNA binding protein 1 [Homo sapiens]	0	4.77546	8.40902	0	0	0	0	0	0	4.77546	0	0	0	0	0	8.40902	3.8466	0	2000.59	8.46668	0.241684
gi|332239209	PREDICTED: s-adenosylmethionine synthase isoform type-2-like [Nomascus leucogenys]	0	5.63226	8.46664	gi|332239209	PREDICTED: s-adenosylmethionine synthase isoform type-2-like [Nomascus leucogenys]	0	5.63226	8.46664	1449.15	9.7861	0.66633					1450.16	0.707153	1.83	gi|332239209	PREDICTED: s-adenosylmethionine synthase isoform type-2-like [Nomascus leucogenys]	MILLAGEITSR	gi|332239209	PREDICTED: s-adenosylmethionine synthase isoform type-2-like [Nomascus leucogenys]	0	5.63226	8.46664	0	0	0	0	0	0	5.63226	0	0	0	0	0	0	8.46664	0	1449.15	9.7861	0.66633
gi|216548186	DNA repair and recombination protein RAD54-like [Homo sapiens]	0	5.72958	8.46696	gi|216548186	DNA repair and recombination protein RAD54-like [Homo sapiens]	0	5.72958	8.46696	1138.52	13.7309	0.668305					1139.52	0.877656	7.79	gi|216548186	DNA repair and recombination protein RAD54-like [Homo sapiens]	HFELPILKGR	gi|216548186	DNA repair and recombination protein RAD54-like [Homo sapiens]	0	5.72958	8.46696	0	0	0	0	0	0	4.88441	5.43332	5.72958	0	0	0	7.02715	8.46696	7.30581	1138.52	13.7309	0.668305
gi|30795212	insulin-like growth factor 2 mRNA-binding protein 3 [Homo sapiens]	0	9.59634	8.53279	gi|30795212	insulin-like growth factor 2 mRNA-binding protein 3 [Homo sapiens]	0	9.59634	8.53279	2380.73	14.626	0.755749					2381.73	1.53651	17.49	gi|30795212	insulin-like growth factor 2 mRNA-binding protein 3 [Homo sapiens]	VAYIPDEMAAQQNPLQQPRGR	gi|30795212	insulin-like growth factor 2 mRNA-binding protein 3 [Homo sapiens]	0	9.59634	8.53279	0	0	0	0	0	0	0	8.92035	9.59634	0	0	0	8.53279	0	0	2380.73	14.626	0.755749
gi|7239696	myosin light chain kinase [Homo sapiens]	0	7.78425	8.57005	gi|7239696	myosin light chain kinase [Homo sapiens]	0	7.78425	8.57005	906.853	13.0896	0.0335586					907.86	0.453819	8.17	gi|7239696	myosin light chain kinase [Homo sapiens]	EPEVDYR	gi|7239696	myosin light chain kinase [Homo sapiens]	0	7.78425	8.57005	0	0	0	0	0	0	7.54425	0	0	7.78425	0	0	8.57005	5.51279	8.40637	906.853	13.0896	0.0335586
gi|221316645	ubiquitin-associated domain-containing protein 2 isoform 1 [Homo sapiens]	0	8.13071	8.58049	gi|221316645	ubiquitin-associated domain-containing protein 2 isoform 1 [Homo sapiens]	0	8.13071	8.58049	1789.02	10.7641	0.540853	-2.34435	0.390329	0.239267	0.239267	1790.03	0.964334	15.34	gi|221316645	ubiquitin-associated domain-containing protein 2 isoform 1 [Homo sapiens]	MFTSTGSSGLYKAPLSK	gi|221316645	ubiquitin-associated domain-containing protein 2 isoform 1 [Homo sapiens]	0	8.13071	8.58049	0	0	0	0	0	3.06297	5.20603	8.13071	0	0	0	0	8.58049	8.00185	0	1789.02	10.7641	0.540853	-2.34435	0.390329	0.239267	0.239267
gi|7706523	WW domain-containing oxidoreductase isoform 1 [Homo sapiens]	0	7.00171	8.69269	gi|7706523	WW domain-containing oxidoreductase isoform 1 [Homo sapiens]	0	7.00171	8.69269	2103.85	9.57893	0.119453					2104.86	0.0436829	5.48	gi|7706523	WW domain-containing oxidoreductase isoform 1 [Homo sapiens]	YDGSTTAMEILQGRDFTGK	gi|7706523	WW domain-containing oxidoreductase isoform 1 [Homo sapiens]	0	7.00171	8.69269	0	0	0	0	0	0	0	7.00171	0	0	0	0	8.69269	0	0	2103.85	9.57893	0.119453
gi|34810995	Chain J, Heterodimer Of P40phox And P67phox Pb1 Domains From Human Nadph Oxidase	0	6.56582	8.74932	gi|34810995	Chain J, Heterodimer Of P40phox And P67phox Pb1 Domains From Human Nadph Oxidase	0	6.56582	8.74932	2170.18	13.6461	0.0901836					2171.19	0.964405	6.45	gi|34810995	Chain J, Heterodimer Of P40phox And P67phox Pb1 Domains From Human Nadph Oxidase	DAEGDLVRLLSDEDVALXVR	gi|34810995	Chain J, Heterodimer Of P40phox And P67phox Pb1 Domains From Human Nadph Oxidase	0	6.56582	8.74932	0	0	0	0	0	0	0	6.56582	0	0	0	0	7.86675	7.79447	8.74932	2170.18	13.6461	0.0901836
gi|119601129	hCG2028492, isoform CRA_a [Homo sapiens]	0	2.91486	8.8535	gi|119601129	hCG2028492, isoform CRA_a [Homo sapiens]	0	2.91486	8.8535	1559.25	12.0933	0.160133					1560.25	0.771705	13.44	gi|119601129	hCG2028492, isoform CRA_a [Homo sapiens]	MGKLSRCSSLR	gi|119601129	hCG2028492, isoform CRA_a [Homo sapiens]	0	2.91486	8.8535	0	0	0	0	0	0	0	0	2.91486	0	0	0	8.8535	0	0	1559.25	12.0933	0.160133
gi|24417709	nesprin-1 [Homo sapiens]	0	6.08644	8.85664	gi|24417709	nesprin-1 [Homo sapiens]	0	6.08644	8.85664	1293.84	9.03307	0.124493	-3.77626	0.0935084	0.0703251	0.0703251	1294.84	0.516507	22.57	gi|24417709	nesprin-1 [Homo sapiens]	ASSPEMDISADR	gi|24417709	nesprin-1 [Homo sapiens]	0	6.08644	8.85664	0	0	0	0	0	3.57431	0	6.08644	0	0	0	0	8.85664	0	0	1293.84	9.03307	0.124493	-3.77626	0.0935084	0.0703251	0.0703251
gi|35493782	E3 ubiquitin-protein ligase RNF19A [Homo sapiens]	0	6.5219	8.99512	gi|35493782	E3 ubiquitin-protein ligase RNF19A [Homo sapiens]	0	6.5219	8.99512	1205.37	9.96042	0.391416	-2.23165	0.218967	0.00529434	0.00529434	1206.37	0.457603	13.44	gi|35493782	E3 ubiquitin-protein ligase RNF19A [Homo sapiens]	KGNMKINETR	gi|35493782	E3 ubiquitin-protein ligase RNF19A [Homo sapiens]	0	6.5219	8.99512	0	0	0	0	0	0	6.43841	0	0	6.5219	0	0	8.99512	7.22309	0	1205.37	9.96042	0.391416	-2.23165	0.218967	0.00529434	0.00529434
gi|780806	p21-activated protein kinase [Homo sapiens]	0	5.53186	9.00397	gi|780806	p21-activated protein kinase [Homo sapiens]	0	5.53186	9.00397	2383.93	12.0255	0.829029	-2.51643	0.314768	0.0927888	0.0927888	2384.94	1.23946	13.28	gi|780806	p21-activated protein kinase [Homo sapiens]	DAGTLNHGSKPLPPNPEEKKKK	gi|780806	p21-activated protein kinase [Homo sapiens]	0	5.53186	9.00397	0	0	0	0	0	0	0	5.53186	0	4.70957	6.0421	6.57075	8.90609	9.00397	0	2383.93	12.0255	0.829029	-2.51643	0.314768	0.0927888	0.0927888
gi|169658367	BAH and coiled-coil domain-containing protein 1 [Homo sapiens]	0	7.31505	9.02417	gi|169658367	BAH and coiled-coil domain-containing protein 1 [Homo sapiens]	0	7.31505	9.02417	2057.61	12.1394	0.169646	-0.0293366	1.44517	0.98229	0.98229	2058.62	0.868841	2.63	gi|169658367	BAH and coiled-coil domain-containing protein 1 [Homo sapiens]	HLTSCLLNTKVLNGEMGR	gi|169658367	BAH and coiled-coil domain-containing protein 1 [Homo sapiens]	0	7.31505	9.02417	0	0	0	0	0	5.29607	0	0	0	7.31505	0	0	7.40743	0	9.02417	2057.61	12.1394	0.169646	-0.0293366	1.44517	0.98229	0.98229
gi|4758786	NADH dehydrogenase [ubiquinone] iron-sulfur protein 2, mitochondrial isoform 1 precursor [Homo sapiens]	0	11.4756	9.07355	gi|4758786	NADH dehydrogenase [ubiquinone] iron-sulfur protein 2, mitochondrial isoform 1 precursor [Homo sapiens]	0	11.4756	9.07355	2338.86	11.6113	0.216344					2339.87	0.971778	18.7	gi|4758786	NADH dehydrogenase [ubiquinone] iron-sulfur protein 2, mitochondrial isoform 1 precursor [Homo sapiens]	KTQPYDVYDQVEFDVPVGSR	gi|4758786	NADH dehydrogenase [ubiquinone] iron-sulfur protein 2, mitochondrial isoform 1 precursor [Homo sapiens]	0	11.4756	9.07355	0	0	0	0	0	0	11.4756	0	8.78858	0	8.19865	0	9.07355	0	0	2338.86	11.6113	0.216344
gi|71051521	OSGIN2 protein [Homo sapiens]	0	5.4768	9.28825	gi|71051521	OSGIN2 protein [Homo sapiens]	0	5.4768	9.28825	1765.57	8.51552	0.562376	0.633082	3.0534	0.767627	0.767627	1766.58	1.48457	11.04	gi|71051521	OSGIN2 protein [Homo sapiens]	RTPAPPSRGSRGNGEAR	gi|71051521	OSGIN2 protein [Homo sapiens]	0	5.4768	9.28825	0	0	0	0	0	0	0	0	0	5.4768	0	0	9.28825	0	6.79445	1765.57	8.51552	0.562376	0.633082	3.0534	0.767627	0.767627
gi|3309111	neuronal voltage-gated sodium channel beta 2 subunit [Homo sapiens]	0	7.89681	9.37944	gi|3309111	neuronal voltage-gated sodium channel beta 2 subunit [Homo sapiens]	0	7.89681	9.37944	1989.15	9.68411	0.273716	-2.99049	0.206823	0.19526	0.19526	1990.16	1.47475	12.91	gi|3309111	neuronal voltage-gated sodium channel beta 2 subunit [Homo sapiens]	SMEVTVPATLNVLNGSDAR	gi|3309111	neuronal voltage-gated sodium channel beta 2 subunit [Homo sapiens]	0	7.89681	9.37944	0	0	0	0	0	0	0	7.89681	0	0	0	0	9.37944	4.82009	0	1989.15	9.68411	0.273716	-2.99049	0.206823	0.19526	0.19526
gi|55669831	Chain B, Three Dimensional Structure Of A Humanized Anti-Ifn-Gamma Fab (Huzaf) In P21 21 21 Space Group	0	9.63718	9.44651	gi|55669831	Chain B, Three Dimensional Structure Of A Humanized Anti-Ifn-Gamma Fab (Huzaf) In P21 21 21 Space Group	0	9.63718	9.44651	1309.14	13.4402	0.62528					1310.14	0.794767	9.8	gi|55669831	Chain B, Three Dimensional Structure Of A Humanized Anti-Ifn-Gamma Fab (Huzaf) In P21 21 21 Space Group	XVQLVQSGAELK	gi|55669831	Chain B, Three Dimensional Structure Of A Humanized Anti-Ifn-Gamma Fab (Huzaf) In P21 21 21 Space Group	0	9.63718	9.44651	0	0	0	0	0	3.36318	0	9.63718	0	0	0	9.44651	7.72536	6.14596	7.34641	1309.14	13.4402	0.62528
gi|4502379	B-cell lymphoma/leukemia 10 [Homo sapiens]	0	4.90202	9.48614	gi|4502379	B-cell lymphoma/leukemia 10 [Homo sapiens]	0	4.90202	9.48614	1604.73	9.06284	0.348178					1605.73	1.64791	12.88	gi|4502379	B-cell lymphoma/leukemia 10 [Homo sapiens]	EKTQNFLIQK	gi|4502379	B-cell lymphoma/leukemia 10 [Homo sapiens]	0	4.90202	9.48614	0	0	0	0	0	0	4.90202	0	0	0	9.48614	9.32156	0	0	0	1604.73	9.06284	0.348178
gi|74712346	RecName: Full=Putative uncharacterized protein FLJ42147; Flags: Precursor	0	9.56511	9.49489	gi|74712346	RecName: Full=Putative uncharacterized protein FLJ42147; Flags: Precursor	0	9.56511	9.49489	1196.57	10.1335	0.330726	-2.26788	0.529843	0.320054	0.320054	1197.58	0.0394055	22.59	gi|74712346	RecName: Full=Putative uncharacterized protein FLJ42147; Flags: Precursor	GKQKAASGVLIK	gi|74712346	RecName: Full=Putative uncharacterized protein FLJ42147; Flags: Precursor	0	9.56511	9.49489	0	0	0	0	0	0	0	9.56511	3.96818	8.92578	9.49489	0	0	5.45196	0	1196.57	10.1335	0.330726	-2.26788	0.529843	0.320054	0.320054
gi|119607349	hCG1793624 [Homo sapiens]	0	7.52761	9.49861	gi|119607349	hCG1793624 [Homo sapiens]	0	7.52761	9.49861	822.323	13.379	0.530994					823.331	1.14979	19.58	gi|119607349	hCG1793624 [Homo sapiens]	MLTESVK	gi|119607349	hCG1793624 [Homo sapiens]	0	7.52761	9.49861	0	0	0	0	0	0	0	7.52761	0	0	0	0	9.16459	9.49861	6.2596	822.323	13.379	0.530994
gi|239047795	pleckstrin homology domain-containing family A member 7 [Homo sapiens]	0	6.63828	9.70381	gi|239047795	pleckstrin homology domain-containing family A member 7 [Homo sapiens]	0	6.63828	9.70381	1982.82	14.7996	0.230123					1983.82	1.12781	10.76	gi|239047795	pleckstrin homology domain-containing family A member 7 [Homo sapiens]	GLSGSTSR	gi|239047795	pleckstrin homology domain-containing family A member 7 [Homo sapiens]	0	6.63828	9.70381	0	0	0	0	0	0	0	6.63828	0	0	0	0	9.18072	8.43151	9.70381	1982.82	14.7996	0.230123
gi|75766435	Chain A, Crystal Structure Of Thiopurine S-Methyltransferase	0	8.01063	9.72416	gi|75766435	Chain A, Crystal Structure Of Thiopurine S-Methyltransferase	0	8.01063	9.72416	896.76	9.28312	0.389349	3.30515	19.9772	0.116069	0.116069	897.767	0.549072	17.82	gi|75766435	Chain A, Crystal Structure Of Thiopurine S-Methyltransferase	FDXIWDR	gi|75766435	Chain A, Crystal Structure Of Thiopurine S-Methyltransferase	0	8.01063	9.72416	0	0	0	0	0	8.01063	0	0	4.54625	6.422	0	0	4.04486	9.72416	0	896.76	9.28312	0.389349	3.30515	19.9772	0.116069	0.116069
gi|4929623	CGI-78 protein [Homo sapiens]	0	7.80708	9.81143	gi|4929623	CGI-78 protein [Homo sapiens]	0	7.80708	9.81143	670.815	10.8582	0.701213					671.822	0.541247	9.61	gi|4929623	CGI-78 protein [Homo sapiens]	SPISIR	gi|4929623	CGI-78 protein [Homo sapiens]	0	7.80708	9.81143	0	0	0	0	0	0	6.84513	6.73816	0	7.80708	0	0	9.81143	7.08086	7.82577	670.815	10.8582	0.701213
gi|24899208	KIAA2022 protein [Homo sapiens]	0	8.64772	10.0957	gi|24899208	KIAA2022 protein [Homo sapiens]	0	8.64772	10.0957	3675.65	9.51549	0.415455	-1.9827	0.581926	0.34185	0.34185	3676.66	1.25182	15.3	gi|24899208	KIAA2022 protein [Homo sapiens]	FMMASIEPLWEPMEHHGDPNIFYSPESNSLK	gi|24899208	KIAA2022 protein [Homo sapiens]	0	8.64772	10.0957	0	0	0	0	0	4.08753	0	0	8.64772	0	10.0957	0	9.35016	6.1799	0	3675.65	9.51549	0.415455	-1.9827	0.581926	0.34185	0.34185
gi|85544427	Chain A, Crystal Structure Of Human Tim44 C-Terminal Domain	0	6.99339	10.1031	gi|85544427	Chain A, Crystal Structure Of Human Tim44 C-Terminal Domain	0	6.99339	10.1031	713.355	10.4608	0.705086					714.362	0.816624	12.76	gi|85544427	Chain A, Crystal Structure Of Human Tim44 C-Terminal Domain	ILDIDNVDLAXGK	gi|85544427	Chain A, Crystal Structure Of Human Tim44 C-Terminal Domain	0	6.99339	10.1031	0	0	0	0	0	0	0	0	0	6.99339	0	0	6.88275	10.1031	6.76799	713.355	10.4608	0.705086
gi|34534827	unnamed protein product [Homo sapiens]	0	8.96544	10.1062	gi|34534827	unnamed protein product [Homo sapiens]	0	8.96544	10.1062	1359.3	9.61883	0.457618					1360.3	0.58254	11.01	gi|34534827	unnamed protein product [Homo sapiens]	VLLLLFTSLCLK	gi|34534827	unnamed protein product [Homo sapiens]	0	8.96544	10.1062	0	0	0	0	0	0	8.96544	0	0	8.82461	0	0	10.1062	0	0	1359.3	9.61883	0.457618
gi|37622899	E3 ubiquitin-protein ligase TRIM68 [Homo sapiens]	0	6.44669	10.4799	gi|37622899	E3 ubiquitin-protein ligase TRIM68 [Homo sapiens]	0	6.44669	10.4799	1496.75	9.88024	0.0151969					1497.75	1.72483	14.18	gi|37622899	E3 ubiquitin-protein ligase TRIM68 [Homo sapiens]	QLGAEVAAALASLQR	gi|37622899	E3 ubiquitin-protein ligase TRIM68 [Homo sapiens]	0	6.44669	10.4799	0	0	0	0	0	0	6.44669	0	0	0	10.4799	9.17612	0	0	0	1496.75	9.88024	0.0151969
gi|4262541	archvillin [Homo sapiens]	0	6.45232	10.8352	gi|4262541	archvillin [Homo sapiens]	0	6.45232	10.8352	788.038	10.4013	0.399519					789.045	0.570084	9.74	gi|4262541	archvillin [Homo sapiens]	SPEDPSR	gi|4262541	archvillin [Homo sapiens]	0	6.45232	10.8352	0	0	0	0	0	0	0	6.45232	0	0	0	0	10.8352	6.34455	0	788.038	10.4013	0.399519
gi|57208274	FERM and PDZ domain containing 3 [Homo sapiens]	0	7.25386	10.9897	gi|57208274	FERM and PDZ domain containing 3 [Homo sapiens]	0	7.25386	10.9897	1228.54	11.7623	0.891111					1229.55	0.989736	5.95	gi|57208274	FERM and PDZ domain containing 3 [Homo sapiens]	SSPVQQGPGMSR	gi|57208274	FERM and PDZ domain containing 3 [Homo sapiens]	0	7.25386	10.9897	0	0	0	0	0	0	0	7.25386	0	0	0	0	0	8.16211	10.9897	1228.54	11.7623	0.891111
gi|119570371	hCG1781136 [Homo sapiens]	0	6.64311	11.2055	gi|119570371	hCG1781136 [Homo sapiens]	0	6.64311	11.2055	1244.53	12.1351	0.339452					1245.54	0.0173878	12.99	gi|119570371	hCG1781136 [Homo sapiens]	FGNLCLDFR	gi|119570371	hCG1781136 [Homo sapiens]	0	6.64311	11.2055	0	0	0	0	0	0	6.26746	6.64311	0	0	0	0	7.18305	8.11071	11.2055	1244.53	12.1351	0.339452
gi|1617314	melanoma-associated chondroitin sulfate proteoglycan (MCSP) [Homo sapiens]	0	6.61402	11.3622	gi|1617314	melanoma-associated chondroitin sulfate proteoglycan (MCSP) [Homo sapiens]	0	6.61402	11.3622	1520.71	11.1382	0.399712					1521.72	1.42533	11.71	gi|1617314	melanoma-associated chondroitin sulfate proteoglycan (MCSP) [Homo sapiens]	RDQLEAAQEAVPPADIVFSVK	gi|1617314	melanoma-associated chondroitin sulfate proteoglycan (MCSP) [Homo sapiens]	0	6.61402	11.3622	0	0	0	0	0	0	6.61402	0	0	0	0	11.3622	0	0	0	1520.71	11.1382	0.399712
[truncated: 47 more columns]

## Sheet: Sheet1
	Protein	ID Details
1	gi|40288203	APC membrane recruitment protein 2 isoform 1 [Homo sapiens]
2	gi|119604536	hCG2033720 [Homo sapiens]
3	gi|7799988	large-conductance calcium-activated potassium channel beta subunit [Homo sapiens]
4	gi|62087676	Niemann-Pick disease, type C1 variant [Homo sapiens]
5	gi|10092657	NADH dehydrogenase [ubiquinone] 1 alpha subcomplex subunit 12 [Homo sapiens]
6	gi|134288896	protein FAM76B [Homo sapiens]
7	gi|28193164	unnamed protein product [Homo sapiens]
8	gi|119574035	ring finger protein 168, isoform CRA_b [Homo sapiens]
9	gi|82524848	steroid hormone receptor ERR2 [Rattus norvegicus]
10	gi|13994250	tektin-3 [Homo sapiens]
11	gi|34530403	unnamed protein product [Homo sapiens]
12	gi|122939167	WD repeat domain phosphoinositide-interacting protein 3 [Homo sapiens]
13	gi|55962183	agrin [Homo sapiens]
14	gi|14043091	MED15 protein [Homo sapiens]
15	gi|75677394	transcription factor 23 [Homo sapiens]
16	gi|3327162	WD repeat domain 78 [Homo sapiens]
17	gi|31418193	HEAT repeat family member 7B2 [Homo sapiens]
18	gi|338443	beta-spectrin [Homo sapiens]
19	gi|7662046	histone-lysine N-methyltransferase MLL4 [Homo sapiens]
20	gi|119587949	adipocyte-specific adhesion molecule, isoform CRA_c [Homo sapiens]
21	gi|73536054	Chain A, Crystal Structure Of The Complex Between The C-Terminal Domains Of Human Xpf And Ercc1
22	gi|156938343	talin-2 [Homo sapiens]
23	gi|10438912	unnamed protein product [Homo sapiens]
24	gi|269847768	Abelson tyrosine-protein kinase 2 isoform c [Homo sapiens]
25	gi|45359372	POTE2D [Homo sapiens]
26	gi|48145555	CCT7 [Homo sapiens]
27	gi|40255111	UPF0461 protein C5orf24 [Homo sapiens]
28	gi|119619334	sex comb on midleg-like 1 (Drosophila), isoform CRA_a [Homo sapiens]
29	gi|4757816	V-type proton ATPase 21 kDa proteolipid subunit isoform 1 [Homo sapiens]
30	gi|301598843	Chain A, Crystal Structure Of The Rbd Domain Of SerineTHREONINE-Protein Kinase B-Raf From Homo Sapiens. Northeast Structural Genomics Consortium Target Hr4694f
31	gi|119615888	hCG2045624 [Homo sapiens]
32	gi|19913385	protein G6b isoform G6b-G precursor [Homo sapiens]
33	gi|20268804	NALP3 intermediate isoform [Homo sapiens]
34	gi|110815815	centlein isoform 1 [Homo sapiens]
35	gi|119621829	hCG1651931 [Homo sapiens]
36	gi|2739135	ADAM 20 [Homo sapiens]
37	gi|78486540	DDB1- and CUL4-associated factor 15 [Homo sapiens]
38	gi|19221232	up-regulated gene 4 [Homo sapiens]
39	gi|11967781	skeletal muscle ankyrin repeat [Homo sapiens]
40	gi|30039657	tumor necrosis factor, alpha-induced protein 2 [Homo sapiens]
41	gi|259013213	CUB and sushi domain-containing protein 1 precursor [Homo sapiens]
42	gi|194390954	unnamed protein product [Homo sapiens]
43	gi|119617135	calcium binding and coiled-coil domain 1, isoform CRA_c [Homo sapiens]
44	gi|28912912	homeobox protein Nkx-6.2 [Homo sapiens]
45	gi|157835765	Chain A, Crystal Structure Of The Bhc80 Phd Finger
46	gi|187761343	acyl-CoA synthetase family member 3, mitochondrial precursor [Homo sapiens]
47	gi|780122	Phospholipase C [Homo sapiens]
48	gi|40789035	KIAA1065 protein [Homo sapiens]
49	gi|119577202	ryanodine receptor 1 (skeletal), isoform CRA_d [Homo sapiens]
50	gi|119578081	hCG2038354 [Homo sapiens]
51	gi|20379712	C19orf44 protein [Homo sapiens]
52	gi|119602465	hCG24012, isoform CRA_a [Homo sapiens]
53	gi|49354857	immunoglobulin E variable region [Homo sapiens]
54	gi|6912458	calcineurin-binding protein cabin-1 isoform a [Homo sapiens]
55	gi|31874225	hypothetical protein [Homo sapiens]
56	gi|112421122	dnaJ homolog subfamily C member 13 [Homo sapiens]
57	gi|50897468	coagulation factor XIII, B polypeptide [Homo sapiens]
58	gi|181849	dynamin [Homo sapiens]
59	gi|119625408	doublecortin and CaM kinase-like 2, isoform CRA_c [Homo sapiens]
60	gi|119610290	hCG22014 [Homo sapiens]
61	gi|54124343	WASH complex subunit FAM21A [Homo sapiens]
62	gi|193786137	unnamed protein product [Homo sapiens]
63	gi|119631046	syntaphilin, isoform CRA_a [Homo sapiens]
64	gi|57162412	pre-B-cell leukemia homeobox 3 [Homo sapiens]
65	gi|6653742	7h3 protein [Homo sapiens]
66	gi|119604311	zinc finger CCCH-type, antiviral 1, isoform CRA_d [Homo sapiens]
67	gi|240104588	Chain A, Monomeric Human Cu,Zn Superoxide Dismutase Without Zn Ligands
68	gi|239758001	PREDICTED: double homeobox protein 4-like [Homo sapiens]
69	gi|11136630	hCRMP-1 [Homo sapiens]
70	gi|119575179	zinc finger protein 10, isoform CRA_c [Homo sapiens]
71	gi|119605297	zinc finger protein 708 (KOX8), isoform CRA_a [Homo sapiens]
72	gi|27549391	kinesin motor protein [Homo sapiens]
73	gi|348041375	TNFAIP3-interacting protein 3 [Homo sapiens]
74	gi|121114287	apoptosis-stimulating of p53 protein 1 [Homo sapiens]
75	gi|27543528	aldo-keto reductase related protein 3 [Homo sapiens]
76	gi|23194228	T-cell receptor alpha [Homo sapiens]
77	gi|339834	plasminogen activator [Homo sapiens]
78	gi|146232000	forkhead box protein N3 isoform 1 [Homo sapiens]
79	gi|13606056	DNA dependent protein kinase catalytic subunit [Homo sapiens]
80	gi|119579750	synovial sarcoma, X breakpoint 9 [Homo sapiens]
81	gi|218505703	von Willebrand factor A domain-containing protein 3A precursor [Homo sapiens]
82	gi|21614513	cytosolic 10-formyltetrahydrofolate dehydrogenase [Homo sapiens]
83	gi|2754812	Pig3 [Homo sapiens]
84	gi|157388945	elongation of very long chain fatty acids protein 2 [Homo sapiens]
85	gi|170763506	general transcription factor 3C polypeptide 5 isoform 2 [Homo sapiens]
86	gi|38372285	RecName: Full=Spermatid-specific linker histone H1-like protein
87	gi|20521986	KIAA1803 protein [Homo sapiens]
88	gi|7657180	homeobox protein VENTX [Homo sapiens]
89	gi|3327110	KIAA0648 protein [Homo sapiens]
90	gi|4884417	smoothelin-B [Homo sapiens]
91	gi|2522500	zinc finger protein [Homo sapiens]
92	gi|20521786	KIAA1180 protein [Homo sapiens]
93	gi|266455838	uncharacterized protein LOC100128071 [Homo sapiens]
94	gi|41393563	kinesin-like protein KIF1B isoform b [Homo sapiens]
95	gi|221040976	unnamed protein product [Homo sapiens]
96	gi|38093643	SET and MYND domain-containing protein 1 [Homo sapiens]
97	gi|119608915	hCG1643619 [Homo sapiens]
98	gi|64653298	Zona pellucida glycoprotein 2 (sperm receptor) [Homo sapiens]
99	gi|21703346	spartin [Homo sapiens]
100	gi|21733109	hypothetical protein [Homo sapiens]
101	gi|1549239	SWI/SNF complex 155 KDa subunit [Homo sapiens]
102	gi|65288071	tensin-3 [Homo sapiens]
103	gi|66346672	vacuolar protein sorting-associated protein 13A isoform C [Homo sapiens]
104	gi|83627930	isocitrate dehydrogenase 3 gamma [Homo sapiens]
105	gi|58082085	peptidase M20 domain-containing protein 2 [Homo sapiens]
106	gi|193784788	unnamed protein product [Homo sapiens]
107	gi|83318463	C15orf39 protein [Homo sapiens]
108	gi|155722985	structural maintenance of chromosomes protein 5 [Homo sapiens]
109	gi|54697058	serum/glucocorticoid regulated kinase 2 [Homo sapiens]
110	gi|119588664	hCG2042668 [Homo sapiens]
111	gi|221041984	unnamed protein product [Homo sapiens]
112	gi|4325209	endocrine regulator [Homo sapiens]
113	gi|124248539	axin interactor, dorsalization-associated protein [Homo sapiens]
114	gi|82407591	Chain P, Crystal Structure Of 3a6 Tcr Bound To MbpHLA-Dr2a
115	gi|154448890	THO complex subunit 1 [Homo sapiens]
116	gi|119631974	hCG1647962, isoform CRA_b [Homo sapiens]
117	gi|193787330	unnamed protein product [Homo sapiens]
118	gi|8922794	U3 small nucleolar ribonucleoprotein protein IMP3 [Homo sapiens]
119	gi|5730027	KH domain-containing, RNA-binding, signal transduction-associated protein 1 [Homo sapiens]
120	gi|56204710	molybdenum cofactor synthesis 1 [Homo sapiens]
121	gi|224510682	Chain A, Crystal Structure Of Jnk3 With Amino-Pyrazole Inhibitor, Sr- 3451
122	gi|119603444	hCG2025824 [Homo sapiens]
123	gi|119594436	hCG2016611 [Homo sapiens]
124	gi|296863399	Chain D, The Nucleosome Containing A Testis-Specific Histone Variant
125	gi|537906	autotaxin [Homo sapiens]
126	gi|221041894	unnamed protein product [Homo sapiens]
127	gi|258001	calcineurin A catalytic subunit [Homo sapiens]
128	gi|474982	C3G protein [Homo sapiens]
129	gi|39644544	MCM8 protein [Homo sapiens]
130	gi|184556	insulin-degrading enzyme [Homo sapiens]
131	gi|151301098	DBF4-type zinc finger-containing protein 2 [Homo sapiens]
132	gi|183353	glycogen phosphorylase (EC 2.4.1.1) [Homo sapiens]
133	gi|563217	NFX1 [Homo sapiens]
134	gi|333471205	mutant desert hedgehog [Homo sapiens]
135	gi|84627157	fragile site-associated protein [Homo sapiens]
136	gi|110349799	dual specificity testis-specific protein kinase 2 [Homo sapiens]
137	gi|1621607	neogenin [Homo sapiens]
138	gi|20150792	Chain A, Pepck Complex With Nonhydrolyzable Gtp Analog, Mad Data
139	gi|1660988	prohormone convertase 3 [Homo sapiens]
140	gi|9789559	immunoglobulin kappa chain variable region [Homo sapiens]
141	gi|33188463	28S ribosomal protein S9, mitochondrial precursor [Homo sapiens]
142	gi|119584828	CKLF-like MARVEL transmembrane domain containing 7, isoform CRA_a [Homo sapiens]
143	gi|2960072	procarboxypeptidase B [Homo sapiens]
144	gi|57162297	syntaxin binding protein 5 (tomosyn) [Homo sapiens]
145	gi|156564405	phosphatidylinositol-4,5-bisphosphate 3-kinase catalytic subunit delta isoform [Homo sapiens]
146	gi|194390500	unnamed protein product [Homo sapiens]
147	gi|7245390	Chain A, Structure Of Human Malic Enzyme In Complex With Ketomalonate
148	gi|553458	Ig heavy chain [Homo sapiens]
149	gi|168984207	Rho guanine exchange factor (GEF) 16 [Homo sapiens]
150	gi|24285980	G-protein coupled receptor GPR112 [Homo sapiens]
151	gi|119624108	WD repeat domain 46, isoform CRA_c [Homo sapiens]
152	gi|310123491	PREDICTED: NPIP-like protein 1-like isoform 6 [Homo sapiens]
153	gi|75765819	Chain A, Crystal Structure Of Human Neutrophil Peptide 2, Hnp-2 (Variant Gly16-> D-Ala)
154	gi|6815221	voltage-gated sodium channel alpha subunit [Homo sapiens]
155	gi|7019333	nuclear receptor-binding protein [Homo sapiens]
156	gi|95147335	inositol 1,4,5-trisphosphate receptor type 2 [Homo sapiens]
157	gi|145580597	sarcoma antigen 1 [Homo sapiens]
158	gi|6729885	Chain A, Verification Of Spmp Using Mutant Human Lysozymes
159	gi|5305653	immunoglobulin E heavy chain [Homo sapiens]
160	gi|183303	glucose transporter glycoprotein [Homo sapiens]
161	gi|181488	DNA-binding protein [Homo sapiens]
162	gi|71152398	RecName: Full=Putative uncharacterized protein encoded by LINC00208
163	gi|189217917	FYVE, RhoGEF and PH domain-containing protein 2 [Homo sapiens]
164	gi|161728425	T cell receptor alpha variable 22 [Homo sapiens]
165	gi|119618989	hCG1751443 [Homo sapiens]
166	gi|257467559	ankyrin repeat domain-containing protein 34B [Homo sapiens]
167	gi|119600842	N-acylsphingosine amidohydrolase (non-lysosomal ceramidase) 2, isoform CRA_b [Homo sapiens]
168	gi|21040522	Ankyrin repeat domain 29 [Homo sapiens]
169	gi|223029420	ski-like protein isoform 2 [Homo sapiens]
170	gi|119593749	hCG2039432 [Homo sapiens]
171	gi|38788353	hepatitis B virus X-interacting protein [Homo sapiens]
172	gi|5918167	plexin-B1/SEP receptor [Homo sapiens]
173	gi|24637564	presenilin stabilization factor-like protein [Homo sapiens]
174	gi|6331377	KIAA1285 protein [Homo sapiens]
175	gi|57997567	hypothetical protein [Homo sapiens]
176	gi|3323393	ErbB-3 R31 [Homo sapiens]
177	gi|119602291	hCG1802417, isoform CRA_b [Homo sapiens]
178	gi|35553	70kDa peroxisomal membrane protein [Homo sapiens]
179	gi|119590909	zinc finger protein, subfamily 1A, 2 (Helios), isoform CRA_b [Homo sapiens]
180	gi|241913115	Chain A, Calcium-Free (Apo) S100a12
181	gi|119568205	syntaxin binding protein 5 (tomosyn), isoform CRA_b [Homo sapiens]
182	gi|33413418	signal peptide peptidase-like 3 [Homo sapiens]
183	gi|111054911	MYO3A protein [Homo sapiens]
184	gi|119599759	hCG40655, isoform CRA_a [Homo sapiens]
185	gi|310113852	PREDICTED: protein FAM27E2-like [Homo sapiens]
186	gi|133874323	mosaic serine protease [Homo sapiens]
187	gi|157831800	Chain A, Metal Substitution In Transferrins: The Crystal Structure Of Human Copper-Lactoferrin At 2.1 Angstroms Resolution
188	gi|4885281	glutamate dehydrogenase 1, mitochondrial precursor [Homo sapiens]
189	gi|149243594	Chain A, X-Ray Crystal Structure Of Putative Human Ras-Related Gtp Binding D In Complex With Gmppnp
190	gi|188536004	zinc finger protein 469 [Homo sapiens]
191	gi|281185614	immunoglobulin M heavy chain variable region [Homo sapiens]
192	gi|53850576	olfactory receptor 1K1 [Homo sapiens]
193	gi|86197970	chromosome 6 open reading frame 15 [Homo sapiens]
194	gi|6996444	CTL2 protein [Homo sapiens]
195	gi|38708321	DNA helicase INO80 [Homo sapiens]
196	gi|16306598	von Willebrand factor-cleaving protease precursor [Homo sapiens]
197	gi|82546872	ATP-dependent DNA helicase PIF1 [Homo sapiens]
198	gi|18702331	OTU domain-containing protein 7A [Homo sapiens]
199	gi|74712045	RecName: Full=Putative uncharacterized protein FLJ43447
200	gi|71274144	AT-hook DNA-binding motif-containing protein 1 [Homo sapiens]
201	gi|10190698	gap junction delta-2 protein [Homo sapiens]
202	gi|189053698	unnamed protein product [Homo sapiens]
203	gi|12803927	Zinc finger protein 205 [Homo sapiens]
204	gi|122937345	myosin-Vb [Homo sapiens]
205	gi|62911775	CXCR1 [Homo sapiens]
206	gi|4469250	HIRA-interacting protein 3 [Homo sapiens]
207	gi|119579068	chromosome 9 open reading frame 39 [Homo sapiens]
208	gi|119580882	septin 3, isoform CRA_a [Homo sapiens]
209	gi|155969959	toll-like receptor 4 variant 2 [Homo sapiens]
210	gi|109658944	Chromodomain helicase DNA binding protein 1 [Homo sapiens]
211	gi|332239209	PREDICTED: s-adenosylmethionine synthase isoform type-2-like [Nomascus leucogenys]
212	gi|216548186	DNA repair and recombination protein RAD54-like [Homo sapiens]
213	gi|30795212	insulin-like growth factor 2 mRNA-binding protein 3 [Homo sapiens]
214	gi|7239696	myosin light chain kinase [Homo sapiens]
215	gi|221316645	ubiquitin-associated domain-containing protein 2 isoform 1 [Homo sapiens]
216	gi|7706523	WW domain-containing oxidoreductase isoform 1 [Homo sapiens]
217	gi|34810995	Chain J, Heterodimer Of P40phox And P67phox Pb1 Domains From Human Nadph Oxidase
218	gi|119601129	hCG2028492, isoform CRA_a [Homo sapiens]
219	gi|24417709	nesprin-1 [Homo sapiens]
220	gi|35493782	E3 ubiquitin-protein ligase RNF19A [Homo sapiens]
221	gi|780806	p21-activated protein kinase [Homo sapiens]
222	gi|169658367	BAH and coiled-coil domain-containing protein 1 [Homo sapiens]
223	gi|4758786	NADH dehydrogenase [ubiquinone] iron-sulfur protein 2, mitochondrial isoform 1 precursor [Homo sapiens]
224	gi|71051521	OSGIN2 protein [Homo sapiens]
225	gi|3309111	neuronal voltage-gated sodium channel beta 2 subunit [Homo sapiens]
226	gi|55669831	Chain B, Three Dimensional Structure Of A Humanized Anti-Ifn-Gamma Fab (Huzaf) In P21 21 21 Space Group
227	gi|4502379	B-cell lymphoma/leukemia 10 [Homo sapiens]
228	gi|74712346	RecName: Full=Putative uncharacterized protein FLJ42147; Flags: Precursor
229	gi|119607349	hCG1793624 [Homo sapiens]
230	gi|239047795	pleckstrin homology domain-containing family A member 7 [Homo sapiens]
231	gi|75766435	Chain A, Crystal Structure Of Thiopurine S-Methyltransferase
232	gi|4929623	CGI-78 protein [Homo sapiens]
233	gi|24899208	KIAA2022 protein [Homo sapiens]
234	gi|85544427	Chain A, Crystal Structure Of Human Tim44 C-Terminal Domain
235	gi|34534827	unnamed protein product [Homo sapiens]
236	gi|37622899	E3 ubiquitin-protein ligase TRIM68 [Homo sapiens]
237	gi|4262541	archvillin [Homo sapiens]
238	gi|57208274	FERM and PDZ domain containing 3 [Homo sapiens]
239	gi|119570371	hCG1781136 [Homo sapiens]
240	gi|1617314	melanoma-associated chondroitin sulfate proteoglycan (MCSP) [Homo sapiens]
