# Supplementary material for: Comprehensive proteomic analysis of white blood cells from chikungunya fever patients of different severities
Source: J Transl Med. 2014 Apr 11;12:96. doi: 10.1186/1479-5876-12-96 (PMC4022080; doi:10.1186/1479-5876-12-96)
Supplement: Additional file 5 — Full list of proteins up-regulated in CHIKF patients identified by STRAP analysis as being involved with “Interaction with cells and organisms” (tab 1), “Response to stimulus” (tab 2) and “Immune system” (tab 3). [file 1479-5876-12-96-S5.xls]

## Sheet: Interaction with cells and orga
	Protein	ID Details	Uniprot ID	Samples	Name	Primary gene name	Taxonomy	Function
1	gi|20268804	NALP3 intermediate isoform [Homo sapiens]	Q96P20	M	NACHT, LRR and PYD domains-containing protein 3	NLRP3	Homo sapiens	May function as an inducer of apoptosis. Interacts selectively with ASC and this complex may function as an upstream activator of NF-kappa-B signaling. Inhibits TNF-alpha induced activation and nuclear translocation of RELA/NF-KB p65. Also inhibits transcriptional activity of RELA. Activates caspase-1 in response to a number of triggers including bacterial or viral infection which leads to proces…		GO:0006919 regulationGO:0071222 cellular processGO:0051607 immune system processGO:0009595 response to stimulusGO:0006917 regulationGO:0006954 response to stimulusGO:0045087 immune system processGO:0050701 cellular processGO:0032621 interaction with cells and organismsGO:0002674 regulationGO:0050713 regulationGO:0042347 regulationGO:0032088 regulationGO:0035872 regulationGO:0043280 regulationGO:0…	GO:0005829 (cytoplasm, intracellular) GO:0072559 (macromolecular complex, intracellular)	GO:0005524 (binding, heterocyclic compound binding) GO:0042834 (binding, carbohydrate derivative binding)
2	gi|269847768	Abelson tyrosine-protein kinase 2 isoform c [Homo sapiens]	P42684	M	Abelson tyrosine-protein kinase 2	ABL2	Homo sapiens	Non-receptor tyrosine-protein kinase that plays an ABL1-overlapping role in key processes linked to cell growth and survival such as cytoskeleton remodeling in response to extracellular stimuli, cell motility and adhesion and receptor endocytosis. Coordinates actin remodeling through tyrosine phosphorylation of proteins controlling cytoskeleton dynamics like MYH10 (involved in movement); CTTN (in…	ATP + a [protein]-L-tyrosine = ADP + a [protein]-L-tyrosine phosphate.	GO:0051017 cellular component organization or biogenesisGO:0007411 cellular component organization or biogenesisGO:0007155 interaction with cells and organismsGO:0071300 cellular processGO:0018108 cellular processGO:0010976 regulationGO:0051353 regulationGO:2000249 regulationGO:0010506 regulationGO:0030155 interaction with cells and organismsGO:2000145 regulationGO:0030100 regulationGO:0007165 re…	GO:0015629 (cytoskeleton, intracellular) GO:0005829 (cytoplasm, intracellular)	GO:0051015 (binding, protein binding) GO:0003785 (binding, protein binding) GO:0005524 (binding, heterocyclic compound binding) GO:0000287 (binding, ion binding) GO:0030145 (binding, ion binding) GO:0004715 (catalytic activity, transferase activity)
3	gi|157835765	Chain A, Crystal Structure Of The Bhc80 Phd Finger	Q96BD5	M	PHD finger protein 21A	PHF21A	Homo sapiens	Component of the BHC complex, a corepressor complex that represses transcription of neuron-specific genes in non-neuronal cells. The BHC complex is recruited at RE1/NRSE sites by REST and acts by deacetylating and demethylating specific sites on histones, thereby acting as a chromatin modifier. In the BHC complex, it may act as a scaffold. Inhibits KDM1A-mediated demethylation of 'Lys-4' of histo…		GO:0007596 regulationGO:0016568 cellular component organization or biogenesisGO:0000122 regulationGO:0006355 regulationGO:0001967 interaction with cells and organismsGO:0006351 cellular process	GO:0000118 (nucleus, intracellular)	GO:0003682 (binding, chromatin binding) GO:0003677 (binding, heterocyclic compound binding) GO:0008270 (binding, ion binding)
4	gi|4757816	V-type proton ATPase 21 kDa proteolipid subunit isoform 1 [Homo sapiens]	Q99437	M	V-type proton ATPase 21 kDa proteolipid subunit	ATP6V0B	Homo sapiens	Proton-conducting pore forming subunit of the membrane integral V0 complex of vacuolar ATPase. V-ATPase is responsible for acidifying a variety of intracellular compartments in eukaryotic cells.		GO:0015991 cellular processGO:0006879 regulationGO:0008286 regulationGO:0051701 interaction with cells and organismsGO:0090382 cellular component organization or biogenesisGO:0015992 localizationGO:0033572 localizationGO:0055085 cellular process	GO:0010008 (endosome, intracellular) GO:0016021 (other, membrane part) GO:0030670 (endosome, endomembrane system) GO:0033179 (macromolecular complex, protein complex) GO:0005774 (other intracellular organelles, intracellular)	GO:0015078 (transporter, substrate-specific transporter activity) GO:0005215 (transporter)
5	gi|10092657	NADH dehydrogenase [ubiquinone] 1 alpha subcomplex subunit 12 [Homo sapiens]	Q9UI09	M	NADH dehydrogenase [ubiquinone] 1 alpha subcomplex subunit 12	NDUFA12	Homo sapiens	Accessory subunit of the mitochondrial membrane respiratory chain NADH dehydrogenase (Complex I), that is believed not to be involved in catalysis. Complex I functions in the transfer of electrons from NADH to the respiratory chain. The immediate electron acceptor for the enzyme is believed to be ubiquinone.		GO:0022904 cellular processGO:0007585 interaction with cells and organismsGO:0006979 response to stimulusGO:0044281 metabolic process	GO:0005747 (mitochondria, envelope)	GO:0009055 (electron carrier activity) GO:0008137 (catalytic activity, oxidoreductase activity)
6	gi|156938343	talin-2 [Homo sapiens]	Q9Y4G6	M	Talin-2	TLN2	Homo sapiens	As a major component of focal adhesion plaques that links integrin to the actin cytoskeleton, may play an important role in cell adhesion. Recruits PIP5K1C to focal adhesion plaques and strongly activates its kinase activity (By similarity).		GO:0007155 interaction with cells and organismsGO:0007043 cellular component organization or biogenesisGO:0007016 regulation	GO:0015629 (cytoskeleton, intracellular) GO:0005911 (other, cell-cell junction) GO:0005737 (cytoplasm, intracellular) GO:0005916 (other, anchoring junction) GO:0005925 (other, anchoring junction) GO:0005886 (plasma membrane, cell periphery) GO:0001726 (other, cell leading edge) GO:0045202 (other)	GO:0003779 (binding, protein binding) GO:0005200 (structural molecule activity, structural constituent of cytoskeleton) GO:0005198 (structural molecule activity)
7	gi|28912912	homeobox protein Nkx-6.2 [Homo sapiens]	Q9C056	M	Homeobox protein Nkx-6.2	NKX6-2	Homo sapiens			GO:0022010 regulationGO:0031018 developmental processGO:0010454 regulationGO:0045686 regulationGO:0000122 regulationGO:0050885 interaction with cells and organismsGO:0010455 regulationGO:0045687 regulationGO:0021912 regulationGO:0021913 regulation	GO:0005634 (nucleus, intracellular)	GO:0003700 (nucleic acid binding transcription factor activity, sequence-specific DNA binding transcription factor activity) GO:0000976 (binding, heterocyclic compound binding)
8	gi|7662046	histone-lysine N-methyltransferase MLL4 [Homo sapiens]	Q9UMN6	M	Histone-lysine N-methyltransferase MLL4	WBP7	Homo sapiens	Histone methyltransferase. Methylates 'Lys-4' of histone H3. H3 'Lys-4' methylation represents a specific tag for epigenetic transcriptional activation. Plays a central role in beta-globin locus transcription regulation by being recruited by NFE2. Plays an important role in controlling bulk H3K4me during oocyte growth and preimplantation development. Required during the transcriptionally active p…	S-adenosyl-L-methionine + L-lysine-[histone] = S-adenosyl-L-homocysteine + N(6)-methyl-L-lysine-[histone].	GO:0048096 regulationGO:0016458 regulationGO:0080182 cellular component organization or biogenesisGO:0009994 cellular processGO:0001541 developmental processGO:0030728 interaction with cells and organismsGO:0051569 regulationGO:0006351 cellular process	GO:0035097 (nucleus, intracellular)	GO:0003677 (binding, heterocyclic compound binding) GO:0042800 (catalytic activity, transferase activity) GO:0003700 (nucleic acid binding transcription factor activity, sequence-specific DNA binding transcription factor activity) GO:0008270 (binding, ion binding)
9	gi|11136630	hCRMP-1 [Homo sapiens]	P61328	S	Fibroblast growth factor 12	FGF12	Homo sapiens	Probably involved in nervous system development and function.		GO:0008344 interaction with cells and organismsGO:0007267 cellular processGO:0007507 developmental processGO:0007254 regulationGO:2001258 regulationGO:0007399 developmental processGO:0050905 interaction with cells and organismsGO:0010765 regulationGO:0007165 regulationGO:0007268 cellular process	GO:0005615 (extracellular, extracellular region part) GO:0005634 (nucleus, intracellular)	GO:0008083 (binding, protein binding) GO:0008201 (binding, carbohydrate derivative binding)
10	gi|21703346	spartin [Homo sapiens]	Q8N0X7	S	Spartin	SPG20	Homo sapiens	May be implicated in endosomal trafficking, or microtubule dynamics, or both.		GO:0009838 developmental processGO:0060612 developmental processGO:0008219 cellular processGO:0051301 cellular processGO:0000910 cellular processGO:0034389 cellular component organization or biogenesisGO:0030514 regulationGO:0048698 regulationGO:0050905 interaction with cells and organismsGO:0051881 regulation	GO:0005811 (cytoplasm, intracellular) GO:0030496 (other, midbody) GO:0005741 (mitochondria, envelope) GO:0045202 (other)
11	gi|66346672	vacuolar protein sorting-associated protein 13A isoform C [Homo sapiens]	Q96RL7	S	Vacuolar protein sorting-associated protein 13A	VPS13A	Homo sapiens	May play a role in the control of protein cycling through the trans-Golgi network to early and late endosomes, lysosomes and plasma membrane.		GO:0008219 cellular processGO:0006895 cellular processGO:0007626 response to stimulusGO:0007399 developmental processGO:0008104 localizationGO:0015031 localizationGO:0035176 interaction with cells and organisms	GO:0005622 (other, intracellular)
12	gi|4884417	smoothelin-B [Homo sapiens]	P53814	S	Smoothelin	SMTN	Homo sapiens	Structural protein of the cytoskeleton.		GO:0007517 developmental processGO:0006939 interaction with cells and organisms	GO:0015629 (cytoskeleton, intracellular) GO:0005737 (cytoplasm, intracellular)	GO:0003779 (binding, protein binding) GO:0008307 (structural molecule activity, structural constituent of muscle)
13	gi|240104588	Chain A, Monomeric Human Cu,Zn Superoxide Dismutase Without Zn Ligands	P00441	S	Superoxide dismutase [Cu-Zn]	SOD1	Homo sapiens	Destroys radicals which are normally produced within the cells and which are toxic to biological systems.	2 superoxide + 2 H(+) = O(2) + H(2)O(2).	GO:0000187 regulationGO:0008089 cellular processGO:0006309 cellular component organization or biogenesisGO:0060088 cellular component organization or biogenesisGO:0007569 cellular processGO:0006879 regulationGO:0006302 cellular processGO:0007566 developmental processGO:0006749 cellular processGO:0060047 interaction with cells and organismsGO:0050665 cellular processGO:0007626 response to stimulus…	GO:0031410 (other intracellular organelles, intracellular) GO:0005829 (cytoplasm, intracellular) GO:0032839 (cytoplasm, cell projection) GO:0031012 (extracellular) GO:0005615 (extracellular, extracellular region part) GO:0005759 (mitochondria, intracellular) GO:0043025 (other, cell body) GO:0005634 (nucleus, intracellular) GO:0005777 (peroxisome/microbody, intracellular) GO:0043234 (macromolecula…	GO:0005507 (binding, ion binding) GO:0042803 (binding, protein binding) GO:0030346 (binding, protein binding) GO:0004784 (antioxidant activity, superoxide dismutase activity) GO:0008270 (binding, ion binding)
14	gi|110349799	dual specificity testis-specific protein kinase 2 [Homo sapiens]	Q96S53	MS	Dual specificity testis-specific protein kinase 2	TESK2	Homo sapiens	Dual specificity protein kinase activity catalyzing autophosphorylation and phosphorylation of exogenous substrates on both serine/threonine and tyrosine residues. Phosphorylates cofilin at 'Ser-3'. May play an important role in spermatogenesis.	ATP + a protein = ADP + a phosphoprotein.	GO:0030036 cellular component organization or biogenesisGO:0048041 interaction with cells and organismsGO:0007283 interaction with cells and organisms	GO:0005737 (cytoplasm, intracellular) GO:0005634 (nucleus, intracellular)	GO:0005524 (binding, heterocyclic compound binding) GO:0046872 (binding, ion binding) GO:0004674 (catalytic activity, transferase activity) GO:0004712 (catalytic activity, transferase activity) GO:0004713 (catalytic activity, transferase activity)
15	gi|38788353	hepatitis B virus X-interacting protein [Homo sapiens]	O43504	MS	Ragulator complex protein LAMTOR5	LAMTOR5	Homo sapiens	As part of the Ragulator complex it is involved in amino acid sensing and activation of mTORC1, a signaling complex promoting cell growth in response to growth factors, energy levels, and amino acids. Activated by amino acids through a mechanism involving the lysosomal V-ATPase, the Ragulator functions as a guanine nucleotide exchange factor activating the small GTPases Rag. Activated Ragulator a…		GO:0071230 cellular processGO:0043066 regulationGO:0043154 regulationGO:0032008 regulationGO:0061462 cellular processGO:0008361 regulationGO:0009615 interaction with cells and organismsGO:0019079 cellular process	GO:0005829 (cytoplasm, intracellular) GO:0005764 (other intracellular organelles, intracellular) GO:0071986 (endosome, intracellular)
16	gi|16306598	von Willebrand factor-cleaving protease precursor [Homo sapiens]	Q76LX8	MS	A disintegrin and metalloproteinase with thrombospondin motifs 13	ADAMTS13	Homo sapiens	Cleaves the vWF multimers in plasma into smaller forms.	The enzyme cleaves the von Willebrand factor at bond Tyr(842)-|-Met(843) within the A2 domain.	GO:0007160 interaction with cells and organismsGO:0009100 cellular processGO:0007229 regulationGO:0043171 cellular processGO:0030168 regulationGO:0016485 metabolic processGO:0006508 metabolic process	GO:0009986 (cell surface, cell surface) GO:0005615 (extracellular, extracellular region part) GO:0005578 (extracellular, proteinaceous extracellular matrix)	GO:0005509 (binding, ion binding) GO:0005178 (binding, protein binding) GO:0004222 (catalytic activity, hydrolase activity) GO:0008237 (catalytic activity, hydrolase activity) GO:0008270 (binding, ion binding)
17	gi|239047795	pleckstrin homology domain-containing family A member 7 [Homo sapiens]	Q6IQ23	MS	Pleckstrin homology domain-containing family A member 7	PLEKHA7	Homo sapiens	Required for zonula adherens biogenesis and maintenance. Acts via its interaction with KIAA1543/Nezha, which anchors microtubules at their minus-ends to zonula adherens, leading to the recruitment of KIFC3 kinesin to the junctional site.		GO:0090136 interaction with cells and organismsGO:0045218 cellular component organization or biogenesis	GO:0005813 (cytoskeleton, intracellular) GO:0005737 (cytoplasm, intracellular) GO:0005634 (nucleus, intracellular) GO:0005915 (other, anchoring junction)	GO:0070097 (binding, protein binding) GO:0005543 (binding, ion binding)
18	gi|1617314	melanoma-associated chondroitin sulfate proteoglycan (MCSP) [Homo sapiens]	Q6UVK1	MS	Chondroitin sulfate proteoglycan 4	CSPG4	Homo sapiens	Proteoglycan playing a role in cell proliferation and migration which stimulates endothelial cells motility during microvascular morphogenesis. May also inhibit neurite outgrowth and growth cone collapse during axon regeneration. Cell surface receptor for collagen alpha 2(VI) which may confer cells ability to migrate on that substrate. Binds through its extracellular N-terminus growth factors, ex…		GO:0000187 regulationGO:0001525 developmental processGO:0005975 metabolic processGO:0008283 single-organism processGO:0030206 cellular processGO:0030207 cellular processGO:0030208 cellular processGO:0008347 cellular processGO:0035556 regulationGO:0050731 regulationGO:0048771 interaction with cells and organismsGO:0007169 regulation	GO:0016324 (plasma membrane, apical part of cell) GO:0009986 (cell surface, cell surface) GO:0005576 (extracellular) GO:0005796 (other intracellular organelles, intracellular) GO:0005887 (plasma membrane, cell periphery) GO:0031258 (plasma membrane, cell leading edge) GO:0043202 (other intracellular organelles, intracellular)	GO:0004871 (molecular transducer activity, signal transducer activity)
19	gi|75765819	Chain A, Crystal Structure Of Human Neutrophil Peptide 2, Hnp-2 (Variant Gly16-> D-Ala)	P59666	MS	Neutrophil defensin 3	DEFA3	Homo sapiens	Defensin 2 and defensin 3 have antibiotic, fungicide and antiviral activities. Has antimicrobial activity against Gram-negative and Gram-positive bacteria. Defensins are thought to kill microbes by permeabilizing their plasma membrane.		GO:0042742 interaction with cells and organismsGO:0050832 interaction with cells and organismsGO:0051607 immune system processGO:0045087 immune system processGO:0031640 regulation	GO:0035578 (other intracellular organelles, intracellular) GO:0005576 (extracellular) GO:0005615 (extracellular, extracellular region part) GO:0005796 (other intracellular organelles, intracellular)
20	gi|474982	C3G protein [Homo sapiens]	Q13905	MS	Rap guanine nucleotide exchange factor 1	RAPGEF1	Homo sapiens	Guanine nucleotide-releasing protein that binds to SH3 domain of CRK and GRB2/ASH. Transduces signals from CRK to activate RAS.		GO:0000186 regulationGO:0001568 developmental processGO:0016337 interaction with cells and organismsGO:0048011 regulationGO:0048008 regulationGO:0051056 regulationGO:0007264 regulation	GO:0005829 (cytoplasm, intracellular) GO:0005768 (endosome, intracellular)	GO:0005085 (enzyme regulator activity, nucleoside-triphosphatase regulator activity)
21	gi|53850576	olfactory receptor 1K1 [Homo sapiens]	Q8NGR3	MS	Olfactory receptor 1K1	OR1K1	Homo sapiens	Odorant receptor (Potential).		GO:0050911 interaction with cells and organisms	GO:0016021 (other, membrane part) GO:0005886 (plasma membrane, cell periphery)	GO:0004930 (molecular transducer activity, signal transducer activity) GO:0004984 (molecular transducer activity, signal transducer activity)
22	gi|157831800	Chain A, Metal Substitution In Transferrins: The Crystal Structure Of Human Copper-Lactoferrin At 2.1 Angstroms Resolution	P02788	MS	Lactotransferrin	LTF	Homo sapiens	Isoform DeltaLf: transcription factor with antiproliferative properties and inducing cell cycle arrest. Binds to DeltaLf response element found in the SKP1, BAX, DCPS, and SELH promoters.	Preferential at -Arg-Ser-Arg-Arg-|- and -Arg-Arg-Ser-Arg-|-, and of Z-Phe-Arg-|-aminomethylcoumarin.	GO:0042742 interaction with cells and organismsGO:0006959 immune system processGO:0033214 regulationGO:0006826 localizationGO:0090382 cellular component organization or biogenesisGO:0006508 metabolic processGO:0006355 regulationGO:0052572 interaction with cells and organismsGO:0006351 cellular process	GO:0005576 (extracellular) GO:0005634 (nucleus, intracellular) GO:0097013 (endosome, intracellular) GO:0030141 (other intracellular organelles, intracellular)	GO:0003677 (binding, heterocyclic compound binding) GO:0008199 (binding, ion binding) GO:0008201 (binding, carbohydrate derivative binding) GO:0004252 (catalytic activity, hydrolase activity)
23	gi|6331377	KIAA1285 protein [Homo sapiens]	P61626	MS	Lysozyme C	LYZ	Homo sapiens	Lysozymes have primarily a bacteriolytic function; those in tissues and body fluids are associated with the monocyte-macrophage system and enhance the activity of immunoagents.	Hydrolysis of (1->4)-beta-linkages between N-acetylmuramic acid and N-acetyl-D-glucosamine residues in a peptidoglycan and between N-acetyl-D-glucosamine residues in chitodextrins.	GO:0016998 cellular component organization or biogenesisGO:0019835 cellular processGO:0042742 interaction with cells and organismsGO:0006954 response to stimulus	GO:0005615 (extracellular, extracellular region part)	GO:0003796 (catalytic activity, hydrolase activity)
24	gi|7239696	myosin light chain kinase [Homo sapiens]	Q15746	MS	Myosin light chain kinase, smooth muscle	MYLK	Homo sapiens	Calcium/calmodulin-dependent myosin light chain kinase implicated in smooth muscle contraction via phosphorylation of myosin light chains (MLC). Also regulates actin-myosin interaction through a non-kinase activity. Phosphorylates PTK2B/PYK2 and myosin light-chains. Involved in the inflammatory response (e.g. apoptosis, vascular permeability, leukocyte diapedesis), cell motility and morphology, a…	ATP + [myosin light-chain] = ADP + [myosin light-chain] phosphate.	GO:0060414 developmental processGO:0032060 cellular component organization or biogenesisGO:0071476 cellular processGO:0051928 regulationGO:0030335 regulationGO:0090303 regulationGO:0014820 interaction with cells and organisms	GO:0032154 (other, cell division site) GO:0005829 (cytoplasm, intracellular) GO:0030027 (other, cell leading edge) GO:0005886 (plasma membrane, cell periphery) GO:0001725 (cytoskeleton, intracellular)	GO:0005524 (binding, heterocyclic compound binding) GO:0046872 (binding, ion binding) GO:0004687 (catalytic activity, transferase activity)
25	gi|34810995	Chain J, Heterodimer Of P40phox And P67phox Pb1 Domains From Human Nadph Oxidase	Q15080	MS	Neutrophil cytosol factor 4	NCF4	Homo sapiens	Component of the NADPH-oxidase, a multicomponent enzyme system responsible for the oxidative burst in which electrons are transported from NADPH to molecular oxygen, generating reactive oxidant intermediates. It may be important for the assembly and/or activation of the NADPH-oxidase complex.		GO:0002479 immune system processGO:0007154 cellular processGO:0006955 immune system processGO:0051701 interaction with cells and organismsGO:0055114 metabolic processGO:0090382 cellular component organization or biogenesis	GO:0005829 (cytoplasm, intracellular) GO:0043020 (plasma membrane, cell periphery) GO:0032010 (endosome, intracellular)	GO:0035091 (binding, ion binding) GO:0046983 (binding, protein binding)
26	gi|1621607	neogenin [Homo sapiens]	Q92859	MS	Neogenin	NEO1	Homo sapiens	May be involved as a regulatory protein in the transition of undifferentiated proliferating cells to their differentiated state. May also function as a cell adhesion molecule in a broad spectrum of embryonic and adult tissues.		GO:0007411 cellular component organization or biogenesisGO:0007155 interaction with cells and organismsGO:0055072 regulationGO:0042692 cellular processGO:0007520 cellular processGO:0051149 regulationGO:0006355 regulation	GO:0005887 (plasma membrane, cell periphery)	GO:0004872 (receptor activity)
27	gi|156564405	phosphatidylinositol-4,5-bisphosphate 3-kinase catalytic subunit delta isoform [Homo sapiens]	O00329	MS	Phosphatidylinositol 4,5-bisphosphate 3-kinase catalytic subunit delta isoform	PIK3CD	Homo sapiens	Phosphoinositide-3-kinase (PI3K) that phosphorylates PftdIns(4,5)P2 (Phosphatidylinositol 4,5-bisphosphate) to generate phosphatidylinositol 3,4,5-trisphosphate (PIP3). PIP3 plays a key role by recruiting PH domain-containing proteins to the membrane, including AKT1 and PDPK1, activating signaling cascades involved in cell growth, survival, proliferation, motility and morphology. Mediates immune …	ATP + 1-phosphatidyl-1D-myo-inositol 4,5-bisphosphate = ADP + 1-phosphatidyl-1D-myo-inositol 3,4,5-trisphosphate.	GO:0002250 immune system processGO:0042113 cellular processGO:0035754 cellular processGO:0001782 regulationGO:0050853 regulationGO:0001816 interaction with cells and organismsGO:0007173 regulationGO:0008543 regulationGO:0006954 response to stimulusGO:0045087 immune system processGO:0002551 cellular processGO:0043303 cellular processGO:0060374 cellular processGO:0035747 cellular processGO:0001779 …	GO:0005942 (macromolecular complex, intracellular) GO:0005886 (plasma membrane, cell periphery)	GO:0016303 (catalytic activity, transferase activity) GO:0035005 (catalytic activity, transferase activity) GO:0005524 (binding, heterocyclic compound binding) GO:0046934 (catalytic activity, transferase activity)
28	gi|10190698	gap junction delta-2 protein [Homo sapiens]	Q9UKL4	MS	Gap junction delta-2 protein	GJD2	Homo sapiens	One gap junction consists of a cluster of closely packed pairs of transmembrane channels, the connexons, through which materials of low MW diffuse from one cell to a neighboring cell.		GO:0001508 regulationGO:0007268 cellular processGO:0007601 interaction with cells and organisms	GO:0005922 (plasma membrane, cell periphery) GO:0005921 (other, cell-cell junction) GO:0016021 (other, membrane part) GO:0005886 (plasma membrane, cell periphery)	GO:0005243 (transporter, transmembrane transporter activity)
29	gi|241913115	Chain A, Calcium-Free (Apo) S100a12	P80511	MS	Protein S100-A12	S100A12	Homo sapiens	S100A12 is a calcium-, zinc- and copper-binding protein which plays a prominent role in the regulation of inflammatory processes and immune response. Its proinflammatory activity involves recruitment of leukocytes, promotion of cytokine and chemokine production, and regulation of leukocyte adhesion and migration. Acts as an alarmin or a danger associated molecular pattern (DAMP) molecule and stim…		GO:0050663 cellular processGO:0042742 interaction with cells and organismsGO:0050832 interaction with cells and organismsGO:0006954 response to stimulusGO:0045087 immune system processGO:0031640 regulationGO:0045576 cellular processGO:0002548 cellular processGO:0030593 cellular processGO:0043123 regulationGO:0050729 regulationGO:0043406 regulationGO:0051092 regulationGO:0006805 cellular process	GO:0005856 (cytoskeleton, intracellular) GO:0005829 (cytoplasm, intracellular) GO:0005576 (extracellular) GO:0005634 (nucleus, intracellular) GO:0005886 (plasma membrane, cell periphery)	GO:0005509 (binding, ion binding) GO:0005507 (binding, ion binding) GO:0050786 (binding, protein binding) GO:0008270 (binding, ion binding)
30	gi|3309111	neuronal voltage-gated sodium channel beta 2 subunit [Homo sapiens]	O60939	MS	Sodium channel subunit beta-2	SCN2B	Homo sapiens	Crucial in the assembly, expression, and functional modulation of the heterotrimeric complex of the sodium channel. The subunit beta-2 causes an increase in the plasma membrane surface area and in its folding into microvilli. Interacts with TNR may play a crucial role in clustering and regulation of activity of sodium channels at nodes of Ranvier (By similarity).		GO:0060048 interaction with cells and organismsGO:0007399 developmental processGO:0060371 regulationGO:0086091 regulationGO:2000649 regulationGO:0046684 response to stimulusGO:0007268 cellular process	GO:0001518 (plasma membrane, cell periphery)	GO:0017080 (channel regulator activity, sodium channel regulator activity) GO:0086006 (transporter, substrate-specific transporter activity)
31	gi|155969959	toll-like receptor 4 variant 2 [Homo sapiens]	O00206	MS	Toll-like receptor 4	TLR4	Homo sapiens	Cooperates with LY96 and CD14 to mediate the innate immune response to bacterial lipopolysaccharide (LPS). Acts via MYD88, TIRAP and TRAF6, leading to NF-kappa-B activation, cytokine secretion and the inflammatory response. Also involved in LPS-independent inflammatory responses triggered by Ni(2+). These responses require non-conserved histidines and are, therefore, species-specific.		GO:0000187 regulationGO:0071223 cellular processGO:0071260 cellular processGO:0050829 interaction with cells and organismsGO:0016046 interaction with cells and organismsGO:0032497 interaction with cells and organismsGO:0007252 regulationGO:0045087 immune system processGO:0032609 interaction with cells and organismsGO:0060729 regulationGO:0042116 cellular processGO:0002755 regulationGO:0070373 reg…	GO:0010008 (endosome, intracellular) GO:0009897 (plasma membrane, cell periphery) GO:0005887 (plasma membrane, cell periphery) GO:0046696 (macromolecular complex, protein complex) GO:0048471 (nucleus, intracellular)	GO:0001530 (binding, lipid binding) GO:0001875 (molecular transducer activity, signal transducer activity) GO:0004888 (molecular transducer activity, signal transducer activity)
32	gi|39644544	MCM8 protein [Homo sapiens]	Q9UJA3	MS	DNA helicase MCM8	MCM8	Homo sapiens	Component of the MCM8-MCM9 complex, a complex involved in homologous recombination repair following DNA interstrand cross-links and plays a key role during gametogenesis. The MCM8-MCM9 complex probably acts as a hexameric helicase downstream of the Fanconi anemia proteins BRCA2 and RAD51 and is required to process aberrant forks into homologous recombination substrates and to orchestrate homologo…	ATP + H(2)O = ADP + phosphate.	GO:0000075 regulationGO:0006271 cellular processGO:0000724 cellular processGO:0007292 interaction with cells and organismsGO:0000082 cellular processGO:0048232 interaction with cells and organismsGO:0006974 cellular processGO:0000084 cellular process	GO:0097362 (macromolecular complex, protein complex) GO:0005654 (nucleus, intracellular)	GO:0005524 (binding, heterocyclic compound binding) GO:0003677 (binding, heterocyclic compound binding) GO:0004386 (catalytic activity, hydrolase activity)
33	gi|4502379	B-cell lymphoma/leukemia 10 [Homo sapiens]	O95999	MS	B-cell lymphoma/leukemia 10	BCL10	Homo sapiens	Promotes apoptosis, pro-caspase-9 maturation and activation of NF-kappa-B via NIK and IKK. May be an adapter protein between upstream TNFR1-TRADD-RIP complex and the downstream NIK-IKK-IKAP complex. Is a substrate for MALT1.		GO:0002250 immune system processGO:0006915 cellular processGO:0006968 response to stimulusGO:0071260 cellular processGO:0016064 immune system processGO:0045087 immune system processGO:0042226 metabolic processGO:0042109 metabolic processGO:0002906 regulationGO:0001843 developmental processGO:0043123 regulationGO:0045416 regulationGO:0032765 regulationGO:0051092 regulationGO:0042327 regulationGO:0…	GO:0032449 (macromolecular complex, intracellular) GO:0005881 (cytoskeleton, intracellular) GO:0005829 (cytoplasm, intracellular) GO:0001772 (plasma membrane, cell periphery) GO:0005764 (other intracellular organelles, intracellular) GO:0045121 (other, membrane part) GO:0005634 (nucleus, intracellular) GO:0048471 (nucleus, intracellular) GO:0005886 (plasma membrane, cell periphery)	GO:0051059 (binding, protein binding) GO:0019901 (binding, protein binding) GO:0003713 (protein binding transcription factor activity, transcription factor binding transcription factor activity) GO:0043130 (binding, protein binding)
34	gi|296863399	Chain D, The Nucleosome Containing A Testis-Specific Histone Variant	P06899	MS	Histone H2B type 1-J	HIST1H2BJ	Homo sapiens	Has broad antibacterial activity. May contribute to the formation of the functional antimicrobial barrier of the colonic epithelium, and to the bactericidal activity of amniotic fluid.		GO:0042742 interaction with cells and organismsGO:0006334 cellular component organization or biogenesis	GO:0000786 (chromosome, intracellular) GO:0005634 (nucleus, intracellular)	GO:0003677 (binding, heterocyclic compound binding)

## Sheet: Response to stimulus
	Protein	ID Details	Uniprot ID	Samples	Name	Primary gene name	Taxonomy	Function
1	gi|20268804	NALP3 intermediate isoform [Homo sapiens]	Q96P20	M	NACHT, LRR and PYD domains-containing protein 3	NLRP3	Homo sapiens	May function as an inducer of apoptosis. Interacts selectively with ASC and this complex may function as an upstream activator of NF-kappa-B signaling. Inhibits TNF-alpha induced activation and nuclear translocation of RELA/NF-KB p65. Also inhibits transcriptional activity of RELA. Activates caspase-1 in response to a number of triggers including bacterial or viral infection which leads to proces…		GO:0006919 regulationGO:0071222 cellular processGO:0051607 immune system processGO:0009595 response to stimulusGO:0006917 regulationGO:0006954 response to stimulusGO:0045087 immune system processGO:0050701 cellular processGO:0032621 interaction with cells and organismsGO:0002674 regulationGO:0050713 regulationGO:0042347 regulationGO:0032088 regulationGO:0035872 regulationGO:0043280 regulationGO:0…	GO:0005829 (cytoplasm, intracellular) GO:0072559 (macromolecular complex, intracellular)	GO:0005524 (binding, heterocyclic compound binding) GO:0042834 (binding, carbohydrate derivative binding)
2	gi|73536054	Chain A, Crystal Structure Of The Complex Between The C-Terminal Domains Of Human Xpf And Ercc1	Q92889	M	DNA repair endonuclease XPF	ERCC4	Homo sapiens	Structure-specific DNA repair endonuclease responsible for the 5-prime incision during DNA repair. Involved in homologous recombination that assists in removing interstrand cross-link.		GO:0000724 cellular processGO:0000710 cellular processGO:0032205 regulationGO:0000718 cellular processGO:0006295 cellular processGO:0006296 cellular processGO:0000712 cellular processGO:0009411 response to stimulusGO:0010834 regulationGO:0006283 cellular processGO:0009650 response to stimulus	GO:0000784 (chromosome, intracellular) GO:0005654 (nucleus, intracellular) GO:0000110 (nucleus, intracellular)	GO:0003684 (binding, heterocyclic compound binding) GO:0003697 (binding, heterocyclic compound binding) GO:0000014 (catalytic activity, hydrolase activity)
3	gi|194390954	unnamed protein product [Homo sapiens]	P50440	M	Glycine amidinotransferase, mitochondrial	GATM	Homo sapiens	Catalyzes the biosynthesis of guanidinoacetate, the immediate precursor of creatine. Creatine plays a vital role in energy metabolism in muscle tissues. May play a role in embryonic and central nervous system development. May be involved in the response to heart failure by elevating local creatine synthesis.	L-arginine + glycine = L-ornithine + guanidinoacetate.	GO:0034641 cellular processGO:0006601 cellular processGO:0009790 developmental processGO:0046689 response to stimulusGO:0007584 response to stimulusGO:0006979 response to stimulusGO:0043434 response to stimulusGO:0042246 developmental process	GO:0005743 (mitochondria, envelope) GO:0005758 (mitochondria, envelope)	GO:0015068 (catalytic activity, transferase activity) GO:0016813 (catalytic activity, hydrolase activity)
4	gi|7799988	large-conductance calcium-activated potassium channel beta subunit [Homo sapiens]	Q86W47	M	Calcium-activated potassium channel subunit beta-4	KCNMB4	Homo sapiens	Regulatory subunit of the calcium activated potassium KCNMA1 (maxiK) channel. Modulates the calcium sensitivity and gating kinetics of KCNMA1, thereby contributing to KCNMA1 channel diversity. Decreases the gating kinetics and calcium sensitivity of the KCNMA1 channel, but with fast deactivation kinetics. May decrease KCNMA1 channel openings at low calcium concentrations but increases channel ope…		GO:0007596 regulationGO:0005513 response to stimulusGO:0019228 regulationGO:0046928 regulationGO:0019229 regulationGO:0007268 cellular process	GO:0008076 (plasma membrane, cell periphery)	GO:0015269 (transporter, substrate-specific transporter activity)
5	gi|780122	Phospholipase C [Homo sapiens]	Q15111	M	Inactive phospholipase C-like protein 1	PLCL1	Homo sapiens	Involved in an inositol phospholipid-based intracellular signaling cascade. Shows no PLC activity to phosphatidylinositol 4,5-bisphosphate and phosphatidylinositol. Component in the phospho-dependent endocytosis process of GABA A receptor (By similarity). Regulates the turnover of receptors and thus contributes to the maintenance of GABA-mediated synaptic inhibition. Its aberrant expression could…		GO:0007610 response to stimulusGO:0035556 regulationGO:0006629 metabolic process	GO:0005737 (cytoplasm, intracellular)	GO:0005509 (binding, ion binding) GO:0004435 (catalytic activity, hydrolase activity) GO:0004629 (catalytic activity, hydrolase activity) GO:0005543 (binding, ion binding) GO:0004871 (molecular transducer activity, signal transducer activity)
6	gi|10092657	NADH dehydrogenase [ubiquinone] 1 alpha subcomplex subunit 12 [Homo sapiens]	Q9UI09	M	NADH dehydrogenase [ubiquinone] 1 alpha subcomplex subunit 12	NDUFA12	Homo sapiens	Accessory subunit of the mitochondrial membrane respiratory chain NADH dehydrogenase (Complex I), that is believed not to be involved in catalysis. Complex I functions in the transfer of electrons from NADH to the respiratory chain. The immediate electron acceptor for the enzyme is believed to be ubiquinone.		GO:0022904 cellular processGO:0007585 interaction with cells and organismsGO:0006979 response to stimulusGO:0044281 metabolic process	GO:0005747 (mitochondria, envelope)	GO:0009055 (electron carrier activity) GO:0008137 (catalytic activity, oxidoreductase activity)
7	gi|301598843	Chain A, Crystal Structure Of The Rbd Domain Of SerineTHREONINE-Protein Kinase B-Raf From Homo Sapiens. Northeast Structural Genomics Consortium Target Hr4694f	P15056	M	Serine/threonine-protein kinase B-raf	BRAF	Homo sapiens	Involved in the transduction of mitogenic signals from the cell membrane to the nucleus. May play a role in the postsynaptic responses of hippocampal neuron.	ATP + a protein = ADP + a phosphoprotein.	GO:0000186 regulationGO:0071277 cellular processGO:0008543 regulationGO:0043066 regulationGO:0048011 regulationGO:0009887 developmental processGO:0070374 regulationGO:0010628 regulationGO:0033138 regulationGO:0070849 response to stimulusGO:0007264 regulationGO:0007268 cellular process	GO:0005829 (cytoplasm, intracellular) GO:0005634 (nucleus, intracellular) GO:0005886 (plasma membrane, cell periphery)	GO:0005524 (binding, heterocyclic compound binding) GO:0005509 (binding, ion binding) GO:0004674 (catalytic activity, transferase activity) GO:0005057 (molecular transducer activity, signal transducer activity)
8	gi|54697058	serum/glucocorticoid regulated kinase 2 [Homo sapiens]	Q9HBY8	S	Serine/threonine-protein kinase Sgk2	SGK2	Homo sapiens	Serine/threonine-protein kinase which is involved in the regulation of a wide variety of ion channels, membrane transporters, cell growth, survival and proliferation. Up-regulates Na(+) channels: SCNN1A/ENAC, K(+) channels: KCNA3/Kv1.3, KCNE1 and KCNQ1, amino acid transporter: SLC6A19, glutamate transporter: SLC1A6/EAAT4, glutamate receptors: GRIA1/GLUR1 and GRIK2/GLUR6, Na(+)/H(+) exchanger: SLC…	ATP + a protein = ADP + a phosphoprotein.	GO:0007243 regulationGO:0034220 cellular processGO:0032411 regulationGO:0001558 regulationGO:0042127 regulationGO:0006979 response to stimulus	GO:0005829 (cytoplasm, intracellular) GO:0005634 (nucleus, intracellular)	GO:0005524 (binding, heterocyclic compound binding) GO:0015459 (channel regulator activity, potassium channel regulator activity) GO:0004674 (catalytic activity, transferase activity) GO:0017080 (channel regulator activity, sodium channel regulator activity)
9	gi|66346672	vacuolar protein sorting-associated protein 13A isoform C [Homo sapiens]	Q96RL7	S	Vacuolar protein sorting-associated protein 13A	VPS13A	Homo sapiens	May play a role in the control of protein cycling through the trans-Golgi network to early and late endosomes, lysosomes and plasma membrane.		GO:0008219 cellular processGO:0006895 cellular processGO:0007626 response to stimulusGO:0007399 developmental processGO:0008104 localizationGO:0015031 localizationGO:0035176 interaction with cells and organisms	GO:0005622 (other, intracellular)
10	gi|339834	plasminogen activator [Homo sapiens]	P00750	S	Tissue-type plasminogen activator	PLAT	Homo sapiens	Converts the abundant, but inactive, zymogen plasminogen to plasmin by hydrolyzing a single Arg-Val bond in plasminogen. By controlling plasmin-mediated proteolysis, it plays an important role in tissue remodeling and degradation, in cell migration and many other physiopathological events. Plays a direct role in facilitating neuronal migration.	Specific cleavage of Arg-|-Val bond in plasminogen to form plasmin.	GO:0007596 regulationGO:0006464 cellular processGO:0042730 regulationGO:0045861 regulationGO:0031639 metabolic processGO:0048008 regulationGO:0060279 regulationGO:0006508 metabolic processGO:0048167 regulationGO:0051591 response to stimulusGO:0051384 response to stimulusGO:0001666 response to stimulusGO:0043434 response to stimulusGO:0014909 cellular processGO:0035249 cellular process	GO:0045177 (other, apical part of cell) GO:0009986 (cell surface, cell surface) GO:0005737 (cytoplasm, intracellular) GO:0005576 (extracellular) GO:0005615 (extracellular, extracellular region part) GO:0030141 (other intracellular organelles, intracellular) GO:0045202 (other)	GO:0004252 (catalytic activity, hydrolase activity)
11	gi|13606056	DNA dependent protein kinase catalytic subunit [Homo sapiens]	P78527	S	DNA-dependent protein kinase catalytic subunit	PRKDC	Homo sapiens	Serine/threonine-protein kinase that acts as a molecular sensor for DNA damage. Involved in DNA nonhomologous end joining (NHEJ) required for double-strand break (DSB) repair and V(D)J recombination. Must be bound to DNA to express its catalytic properties. Promotes processing of hairpin DNA structures in V(D)J recombination by activation of the hairpin endonuclease artemis (DCLRE1C). The assembl…	ATP + a protein = ADP + a phosphoprotein.	GO:0006915 cellular processGO:0002326 cellular processGO:0007420 developmental processGO:0032869 cellular processGO:0006303 cellular processGO:0035234 cellular processGO:0007507 developmental processGO:0033152 cellular processGO:0018105 cellular processGO:0043065 regulationGO:0045944 regulationGO:0002328 cellular processGO:0031648 regulationGO:0010332 response to stimulusGO:0001756 developmental …	GO:0005958 (nucleus, intracellular) GO:0005730 (nucleus, intracellular) GO:0005667 (nucleus, intracellular)	GO:0005524 (binding, heterocyclic compound binding) GO:0003677 (binding, heterocyclic compound binding) GO:0004677 (catalytic activity, transferase activity)
12	gi|20521786	KIAA1180 protein [Homo sapiens]	Q9ULP0	S	Protein NDRG4	NDRG4	Homo sapiens	Contributes to the maintenance of intracerebral BDNF levels within the normal range, which is necessary for the preservation of spatial learning and the resistance to neuronal cell death caused by ischemic stress (By similarity). May enhance growth factor-induced ERK1 and ERK2 phosphorylation, including that induced by PDGF and FGF. May attenuate NGF-promoted ELK1 phosphorylation in a microtubule…		GO:0030154 cellular processGO:0016049 cellular processGO:0006950 response to stimulus	GO:0005737 (cytoplasm, intracellular) GO:0005829 (cytoplasm, intracellular)
13	gi|240104588	Chain A, Monomeric Human Cu,Zn Superoxide Dismutase Without Zn Ligands	P00441	S	Superoxide dismutase [Cu-Zn]	SOD1	Homo sapiens	Destroys radicals which are normally produced within the cells and which are toxic to biological systems.	2 superoxide + 2 H(+) = O(2) + H(2)O(2).	GO:0000187 regulationGO:0008089 cellular processGO:0006309 cellular component organization or biogenesisGO:0060088 cellular component organization or biogenesisGO:0007569 cellular processGO:0006879 regulationGO:0006302 cellular processGO:0007566 developmental processGO:0006749 cellular processGO:0060047 interaction with cells and organismsGO:0050665 cellular processGO:0007626 response to stimulus…	GO:0031410 (other intracellular organelles, intracellular) GO:0005829 (cytoplasm, intracellular) GO:0032839 (cytoplasm, cell projection) GO:0031012 (extracellular) GO:0005615 (extracellular, extracellular region part) GO:0005759 (mitochondria, intracellular) GO:0043025 (other, cell body) GO:0005634 (nucleus, intracellular) GO:0005777 (peroxisome/microbody, intracellular) GO:0043234 (macromolecula…	GO:0005507 (binding, ion binding) GO:0042803 (binding, protein binding) GO:0030346 (binding, protein binding) GO:0004784 (antioxidant activity, superoxide dismutase activity) GO:0008270 (binding, ion binding)
14	gi|348041375	TNFAIP3-interacting protein 3 [Homo sapiens]	Q96KP6	S	TNFAIP3-interacting protein 3	TNIP3	Homo sapiens	Binds to zinc finger protein TNFAIP3 and inhibits NF-kappa-B activation induced by tumor necrosis factor, Toll-like receptor 4 (TLR4), interleukin-1 and 12-O-tetradecanoylphorbol-13-acetate. Overexpression inhibits NF-kappa-B-dependent gene expression in response to lipopolysaccharide at a level downstream of TRAF6 and upstream of IKBKB. NF-kappa-B inhibition is independent of TNFAIP3 binding.		GO:0071222 cellular processGO:0006954 response to stimulusGO:0002756 regulationGO:0043124 regulationGO:0034142 regulation		GO:0031593 (binding, protein binding)
15	gi|62911775	CXCR1 [Homo sapiens]	P25024	MS	C-X-C chemokine receptor type 1	CXCR1	Homo sapiens	Receptor to interleukin-8, which is a powerful neutrophils chemotactic factor. Binding of IL-8 to the receptor causes activation of neutrophils. This response is mediated via a G-protein that activate a phosphatidylinositol-calcium second messenger system. This receptor binds to IL-8 with a high affinity and to MGSA (GRO) with a low affinity.		GO:0031584 regulationGO:0002407 cellular processGO:0007204 regulationGO:0006954 response to stimulusGO:0030818 regulationGO:0031623 cellular process	GO:0016021 (other, membrane part) GO:0005886 (plasma membrane, cell periphery)	GO:0004918 (molecular transducer activity, signal transducer activity)
16	gi|95147335	inositol 1,4,5-trisphosphate receptor type 2 [Homo sapiens]	Q14571	MS	Inositol 1,4,5-trisphosphate receptor type 2	ITPR2	Homo sapiens	Receptor for inositol 1,4,5-trisphosphate, a second messenger that mediates the release of intracellular calcium. This release is regulated by cAMP both dependently and independently of PKA (By similarity).		GO:0007202 regulationGO:0071320 cellular processGO:0071361 cellular processGO:0006112 cellular processGO:0007173 regulationGO:0038096 regulationGO:0008543 regulationGO:0045087 immune system processGO:0048011 regulationGO:0030168 regulationGO:0050796 regulationGO:0001666 response to stimulusGO:0044281 metabolic process	GO:0005938 (cytoplasm, cell periphery) GO:0016021 (other, membrane part) GO:0005886 (plasma membrane, cell periphery) GO:0031095 (other intracellular organelles, intracellular) GO:0033017 (er, endomembrane system)	GO:0005220 (molecular transducer activity, signal transducer activity) GO:0035091 (binding, ion binding)
17	gi|6331377	KIAA1285 protein [Homo sapiens]	P61626	MS	Lysozyme C	LYZ	Homo sapiens	Lysozymes have primarily a bacteriolytic function; those in tissues and body fluids are associated with the monocyte-macrophage system and enhance the activity of immunoagents.	Hydrolysis of (1->4)-beta-linkages between N-acetylmuramic acid and N-acetyl-D-glucosamine residues in a peptidoglycan and between N-acetyl-D-glucosamine residues in chitodextrins.	GO:0016998 cellular component organization or biogenesisGO:0019835 cellular processGO:0042742 interaction with cells and organismsGO:0006954 response to stimulus	GO:0005615 (extracellular, extracellular region part)	GO:0003796 (catalytic activity, hydrolase activity)
18	gi|4758786	NADH dehydrogenase [ubiquinone] iron-sulfur protein 2, mitochondrial isoform 1 precursor [Homo sapiens]	O75306	MS	NADH dehydrogenase [ubiquinone] iron-sulfur protein 2, mitochondrial	NDUFS2	Homo sapiens	Core subunit of the mitochondrial membrane respiratory chain NADH dehydrogenase (Complex I) that is believed to belong to the minimal assembly required for catalysis. Complex I functions in the transfer of electrons from NADH to the respiratory chain. The immediate electron acceptor for the enzyme is believed to be ubiquinone (By similarity).	NADH + acceptor = NAD(+) + reduced acceptor.	GO:0006120 cellular processGO:0006979 response to stimulusGO:0044281 metabolic process	GO:0005747 (mitochondria, envelope)	GO:0051539 (binding, metal cluster binding) GO:0009055 (electron carrier activity) GO:0046872 (binding, ion binding) GO:0051287 (binding, cofactor binding) GO:0008137 (catalytic activity, oxidoreductase activity) GO:0048038 (binding, cofactor binding)
19	gi|563217	NFX1 [Homo sapiens]	Q12986	MS	Transcriptional repressor NF-X1	NFX1	Homo sapiens	Binds to the X-box motif of MHC class II genes and represses their expression. May play an important role in regulating the duration of an inflammatory response by limiting the period in which MHC class II molecules are induced by interferon-gamma. Isoform 3 binds to the X-box motif of TERT promoter and represses its expression. Together with PABPC1 or PABPC4, isoform 1 acts as a coactivator for …		GO:0006954 response to stimulusGO:0045347 regulationGO:0000122 regulationGO:0006366 cellular processGO:0019048 cellular process	GO:0005634 (nucleus, intracellular)	GO:0003677 (binding, heterocyclic compound binding) GO:0016874 (catalytic activity, ligase activity) GO:0003700 (nucleic acid binding transcription factor activity, sequence-specific DNA binding transcription factor activity) GO:0008270 (binding, ion binding)
20	gi|780806	p21-activated protein kinase [Homo sapiens]	Q13153	MS	Serine/threonine-protein kinase PAK 1	PAK1	Homo sapiens	Protein kinase involved in intracellular signaling pathways downstream of integrins and receptor-type kinases that plays an important role in cytoskeleton dynamics, in cell adhesion, migration, proliferation, apoptosis, mitosis, and in vesicle-mediated transport processes. Can directly phosphorylate BAD and protects cells against apoptosis. Activated by interaction with CDC42 and RAC1. Functions …	ATP + a protein = ADP + a phosphoprotein.	GO:0031532 cellular component organization or biogenesisGO:0006915 cellular processGO:0007411 cellular component organization or biogenesisGO:0048754 developmental processGO:0032869 cellular processGO:0033554 cellular processGO:0016358 cellular component organization or biogenesisGO:0006887 cellular processGO:0038096 regulationGO:0045087 immune system processGO:0060244 regulationGO:0007528 cellul…	GO:0030424 (other, cell projection) GO:0005829 (cytoplasm, intracellular) GO:0030425 (other, cell projection) GO:0005925 (other, anchoring junction) GO:0005794 (other intracellular organelles, intracellular) GO:0030426 (other, cell projection) GO:0014704 (other, cell-cell junction) GO:0031965 (nucleus, endomembrane system) GO:0005886 (plasma membrane, cell periphery) GO:0043234 (macromolecular co…	GO:0005524 (binding, heterocyclic compound binding) GO:0004674 (catalytic activity, transferase activity)
21	gi|20150792	Chain A, Pepck Complex With Nonhydrolyzable Gtp Analog, Mad Data	P35558	MS	Phosphoenolpyruvate carboxykinase, cytosolic [GTP]	PCK1	Homo sapiens	Catalyzes the conversion of oxaloacetate (OAA) to phosphoenolpyruvate (PEP), the rate-limiting step in the metabolic pathway that produces glucose from lactate and other precursors derived from the citric acid cycle.	GTP + oxaloacetate = GDP + phosphoenolpyruvate + CO(2).	GO:0017144 cellular processGO:0006094 metabolic processGO:0042593 regulationGO:0046327 cellular processGO:0006475 cellular processGO:0006107 cellular processGO:0014823 response to stimulusGO:0032868 response to stimulus	GO:0005829 (cytoplasm, intracellular)	GO:0031406 (binding, ion binding) GO:0019003 (binding, heterocyclic compound binding) GO:0005525 (binding, heterocyclic compound binding) GO:0000287 (binding, ion binding) GO:0030145 (binding, ion binding) GO:0004613 (catalytic activity, lyase activity)
22	gi|156564405	phosphatidylinositol-4,5-bisphosphate 3-kinase catalytic subunit delta isoform [Homo sapiens]	O00329	MS	Phosphatidylinositol 4,5-bisphosphate 3-kinase catalytic subunit delta isoform	PIK3CD	Homo sapiens	Phosphoinositide-3-kinase (PI3K) that phosphorylates PftdIns(4,5)P2 (Phosphatidylinositol 4,5-bisphosphate) to generate phosphatidylinositol 3,4,5-trisphosphate (PIP3). PIP3 plays a key role by recruiting PH domain-containing proteins to the membrane, including AKT1 and PDPK1, activating signaling cascades involved in cell growth, survival, proliferation, motility and morphology. Mediates immune …	ATP + 1-phosphatidyl-1D-myo-inositol 4,5-bisphosphate = ADP + 1-phosphatidyl-1D-myo-inositol 3,4,5-trisphosphate.	GO:0002250 immune system processGO:0042113 cellular processGO:0035754 cellular processGO:0001782 regulationGO:0050853 regulationGO:0001816 interaction with cells and organismsGO:0007173 regulationGO:0008543 regulationGO:0006954 response to stimulusGO:0045087 immune system processGO:0002551 cellular processGO:0043303 cellular processGO:0060374 cellular processGO:0035747 cellular processGO:0001779 …	GO:0005942 (macromolecular complex, intracellular) GO:0005886 (plasma membrane, cell periphery)	GO:0016303 (catalytic activity, transferase activity) GO:0035005 (catalytic activity, transferase activity) GO:0005524 (binding, heterocyclic compound binding) GO:0046934 (catalytic activity, transferase activity)
23	gi|241913115	Chain A, Calcium-Free (Apo) S100a12	P80511	MS	Protein S100-A12	S100A12	Homo sapiens	S100A12 is a calcium-, zinc- and copper-binding protein which plays a prominent role in the regulation of inflammatory processes and immune response. Its proinflammatory activity involves recruitment of leukocytes, promotion of cytokine and chemokine production, and regulation of leukocyte adhesion and migration. Acts as an alarmin or a danger associated molecular pattern (DAMP) molecule and stim…		GO:0050663 cellular processGO:0042742 interaction with cells and organismsGO:0050832 interaction with cells and organismsGO:0006954 response to stimulusGO:0045087 immune system processGO:0031640 regulationGO:0045576 cellular processGO:0002548 cellular processGO:0030593 cellular processGO:0043123 regulationGO:0050729 regulationGO:0043406 regulationGO:0051092 regulationGO:0006805 cellular process	GO:0005856 (cytoskeleton, intracellular) GO:0005829 (cytoplasm, intracellular) GO:0005576 (extracellular) GO:0005634 (nucleus, intracellular) GO:0005886 (plasma membrane, cell periphery)	GO:0005509 (binding, ion binding) GO:0005507 (binding, ion binding) GO:0050786 (binding, protein binding) GO:0008270 (binding, ion binding)
24	gi|3309111	neuronal voltage-gated sodium channel beta 2 subunit [Homo sapiens]	O60939	MS	Sodium channel subunit beta-2	SCN2B	Homo sapiens	Crucial in the assembly, expression, and functional modulation of the heterotrimeric complex of the sodium channel. The subunit beta-2 causes an increase in the plasma membrane surface area and in its folding into microvilli. Interacts with TNR may play a crucial role in clustering and regulation of activity of sodium channels at nodes of Ranvier (By similarity).		GO:0060048 interaction with cells and organismsGO:0007399 developmental processGO:0060371 regulationGO:0086091 regulationGO:2000649 regulationGO:0046684 response to stimulusGO:0007268 cellular process	GO:0001518 (plasma membrane, cell periphery)	GO:0017080 (channel regulator activity, sodium channel regulator activity) GO:0086006 (transporter, substrate-specific transporter activity)
25	gi|223029420	ski-like protein isoform 2 [Homo sapiens]	P12757	MS	Ski-like protein	SKIL	Homo sapiens	May have regulatory role in cell division or differentiation in response to extracellular signals.		GO:0001825 developmental processGO:0007050 regulationGO:0070306 cellular processGO:0002260 regulationGO:0045596 regulationGO:0000122 regulationGO:0030512 regulationGO:0050772 regulationGO:0070208 cellular component organization or biogenesisGO:0070207 cellular component organization or biogenesisGO:0042981 regulationGO:0046677 response to stimulusGO:0070848 response to stimulusGO:0007519 developm…	GO:0005737 (cytoplasm, intracellular) GO:0005654 (nucleus, intracellular) GO:0016605 (nucleus, intracellular)	GO:0003682 (binding, chromatin binding) GO:0000166 (binding, heterocyclic compound binding) GO:0032403 (binding, protein binding) GO:0003714 (protein binding transcription factor activity, transcription factor binding transcription factor activity)
26	gi|183303	glucose transporter glycoprotein [Homo sapiens]	P11166	MS	Solute carrier family 2, facilitated glucose transporter member 1	SLC2A1	Homo sapiens	Facilitative glucose transporter. This isoform may be responsible for constitutive or basal glucose uptake. Has a very broad substrate specificity; can transport a wide range of aldoses including both pentoses and hexoses.		GO:0042149 cellular processGO:0006112 cellular processGO:0019852 cellular processGO:0050796 regulationGO:0006970 response to stimulus	GO:0016323 (plasma membrane, cell periphery) GO:0005901 (plasma membrane, cell periphery) GO:0005911 (other, cell-cell junction) GO:0001939 (nucleus, intracellular) GO:0016021 (other, membrane part) GO:0042470 (other intracellular organelles, intracellular) GO:0030496 (other, midbody) GO:0005886 (plasma membrane, cell periphery)	GO:0055056 (transporter, carbohydrate transporter activity) GO:0033300 (transporter, vitamin transporter activity) GO:0005355 (transporter, carbohydrate transporter activity) GO:0042910 (transporter, xenobiotic transporter activity)
27	gi|216548186	DNA repair and recombination protein RAD54-like [Homo sapiens]	Q92698	MS	DNA repair and recombination protein RAD54-like	RAD54L	Homo sapiens	Involved in DNA repair and mitotic recombination. Functions in the recombinational DNA repair (RAD52) pathway. Dissociates RAD51 from nucleoprotein filaments formed on dsDNA. Could be involved in the turnover of RAD51 protein-dsDNA filaments (By similarity). May play also an essential role in telomere length maintenance and telomere capping in mammalian cells.		GO:0051276 cellular component organization or biogenesisGO:0006310 cellular processGO:0006281 cellular processGO:0000724 cellular processGO:0007126 cellular processGO:0042493 response to stimulusGO:0010212 response to stimulus	GO:0005634 (nucleus, intracellular)	GO:0036310 (catalytic activity, hydrolase activity) GO:0005524 (binding, heterocyclic compound binding) GO:0003677 (binding, heterocyclic compound binding) GO:0004386 (catalytic activity, hydrolase activity)
28	gi|4502379	B-cell lymphoma/leukemia 10 [Homo sapiens]	O95999	MS	B-cell lymphoma/leukemia 10	BCL10	Homo sapiens	Promotes apoptosis, pro-caspase-9 maturation and activation of NF-kappa-B via NIK and IKK. May be an adapter protein between upstream TNFR1-TRADD-RIP complex and the downstream NIK-IKK-IKAP complex. Is a substrate for MALT1.		GO:0002250 immune system processGO:0006915 cellular processGO:0006968 response to stimulusGO:0071260 cellular processGO:0016064 immune system processGO:0045087 immune system processGO:0042226 metabolic processGO:0042109 metabolic processGO:0002906 regulationGO:0001843 developmental processGO:0043123 regulationGO:0045416 regulationGO:0032765 regulationGO:0051092 regulationGO:0042327 regulationGO:0…	GO:0032449 (macromolecular complex, intracellular) GO:0005881 (cytoskeleton, intracellular) GO:0005829 (cytoplasm, intracellular) GO:0001772 (plasma membrane, cell periphery) GO:0005764 (other intracellular organelles, intracellular) GO:0045121 (other, membrane part) GO:0005634 (nucleus, intracellular) GO:0048471 (nucleus, intracellular) GO:0005886 (plasma membrane, cell periphery)	GO:0051059 (binding, protein binding) GO:0019901 (binding, protein binding) GO:0003713 (protein binding transcription factor activity, transcription factor binding transcription factor activity) GO:0043130 (binding, protein binding)

## Sheet: Immune system
	Protein	ID Details	Uniprot ID	Samples	Name	Primary gene name	Taxonomy	Function
1	gi|20268804	NALP3 intermediate isoform [Homo sapiens]	Q96P20	M	NACHT, LRR and PYD domains-containing protein 3	NLRP3	Homo sapiens	May function as an inducer of apoptosis. Interacts selectively with ASC and this complex may function as an upstream activator of NF-kappa-B signaling. Inhibits TNF-alpha induced activation and nuclear translocation of RELA/NF-KB p65. Also inhibits transcriptional activity of RELA. Activates caspase-1 in response to a number of triggers including bacterial or viral infection which leads to proces…		GO:0006919 regulationGO:0071222 cellular processGO:0051607 immune system processGO:0009595 response to stimulusGO:0006917 regulationGO:0006954 response to stimulusGO:0045087 immune system processGO:0050701 cellular processGO:0032621 interaction with cells and organismsGO:0002674 regulationGO:0050713 regulationGO:0042347 regulationGO:0032088 regulationGO:0035872 regulationGO:0043280 regulationGO:0…	GO:0005829 (cytoplasm, intracellular) GO:0072559 (macromolecular complex, intracellular)	GO:0005524 (binding, heterocyclic compound binding) GO:0042834 (binding, carbohydrate derivative binding)
2	gi|75765819	Chain A, Crystal Structure Of Human Neutrophil Peptide 2, Hnp-2 (Variant Gly16-> D-Ala)	P59666	MS	Neutrophil defensin 3	DEFA3	Homo sapiens	Defensin 2 and defensin 3 have antibiotic, fungicide and antiviral activities. Has antimicrobial activity against Gram-negative and Gram-positive bacteria. Defensins are thought to kill microbes by permeabilizing their plasma membrane.		GO:0042742 interaction with cells and organismsGO:0050832 interaction with cells and organismsGO:0051607 immune system processGO:0045087 immune system processGO:0031640 regulation	GO:0035578 (other intracellular organelles, intracellular) GO:0005576 (extracellular) GO:0005615 (extracellular, extracellular region part) GO:0005796 (other intracellular organelles, intracellular)
3	gi|95147335	inositol 1,4,5-trisphosphate receptor type 2 [Homo sapiens]	Q14571	MS	Inositol 1,4,5-trisphosphate receptor type 2	ITPR2	Homo sapiens	Receptor for inositol 1,4,5-trisphosphate, a second messenger that mediates the release of intracellular calcium. This release is regulated by cAMP both dependently and independently of PKA (By similarity).		GO:0007202 regulationGO:0071320 cellular processGO:0071361 cellular processGO:0006112 cellular processGO:0007173 regulationGO:0038096 regulationGO:0008543 regulationGO:0045087 immune system processGO:0048011 regulationGO:0030168 regulationGO:0050796 regulationGO:0001666 response to stimulusGO:0044281 metabolic process	GO:0005938 (cytoplasm, cell periphery) GO:0016021 (other, membrane part) GO:0005886 (plasma membrane, cell periphery) GO:0031095 (other intracellular organelles, intracellular) GO:0033017 (er, endomembrane system)	GO:0005220 (molecular transducer activity, signal transducer activity) GO:0035091 (binding, ion binding)
4	gi|157831800	Chain A, Metal Substitution In Transferrins: The Crystal Structure Of Human Copper-Lactoferrin At 2.1 Angstroms Resolution	P02788	MS	Lactotransferrin	LTF	Homo sapiens	Isoform DeltaLf: transcription factor with antiproliferative properties and inducing cell cycle arrest. Binds to DeltaLf response element found in the SKP1, BAX, DCPS, and SELH promoters.	Preferential at -Arg-Ser-Arg-Arg-|- and -Arg-Arg-Ser-Arg-|-, and of Z-Phe-Arg-|-aminomethylcoumarin.	GO:0042742 interaction with cells and organismsGO:0006959 immune system processGO:0033214 regulationGO:0006826 localizationGO:0090382 cellular component organization or biogenesisGO:0006508 metabolic processGO:0006355 regulationGO:0052572 interaction with cells and organismsGO:0006351 cellular process	GO:0005576 (extracellular) GO:0005634 (nucleus, intracellular) GO:0097013 (endosome, intracellular) GO:0030141 (other intracellular organelles, intracellular)	GO:0003677 (binding, heterocyclic compound binding) GO:0008199 (binding, ion binding) GO:0008201 (binding, carbohydrate derivative binding) GO:0004252 (catalytic activity, hydrolase activity)
5	gi|34810995	Chain J, Heterodimer Of P40phox And P67phox Pb1 Domains From Human Nadph Oxidase	Q15080	MS	Neutrophil cytosol factor 4	NCF4	Homo sapiens	Component of the NADPH-oxidase, a multicomponent enzyme system responsible for the oxidative burst in which electrons are transported from NADPH to molecular oxygen, generating reactive oxidant intermediates. It may be important for the assembly and/or activation of the NADPH-oxidase complex.		GO:0002479 immune system processGO:0007154 cellular processGO:0006955 immune system processGO:0051701 interaction with cells and organismsGO:0055114 metabolic processGO:0090382 cellular component organization or biogenesis	GO:0005829 (cytoplasm, intracellular) GO:0043020 (plasma membrane, cell periphery) GO:0032010 (endosome, intracellular)	GO:0035091 (binding, ion binding) GO:0046983 (binding, protein binding)
6	gi|780806	p21-activated protein kinase [Homo sapiens]	Q13153	MS	Serine/threonine-protein kinase PAK 1	PAK1	Homo sapiens	Protein kinase involved in intracellular signaling pathways downstream of integrins and receptor-type kinases that plays an important role in cytoskeleton dynamics, in cell adhesion, migration, proliferation, apoptosis, mitosis, and in vesicle-mediated transport processes. Can directly phosphorylate BAD and protects cells against apoptosis. Activated by interaction with CDC42 and RAC1. Functions …	ATP + a protein = ADP + a phosphoprotein.	GO:0031532 cellular component organization or biogenesisGO:0006915 cellular processGO:0007411 cellular component organization or biogenesisGO:0048754 developmental processGO:0032869 cellular processGO:0033554 cellular processGO:0016358 cellular component organization or biogenesisGO:0006887 cellular processGO:0038096 regulationGO:0045087 immune system processGO:0060244 regulationGO:0007528 cellul…	GO:0030424 (other, cell projection) GO:0005829 (cytoplasm, intracellular) GO:0030425 (other, cell projection) GO:0005925 (other, anchoring junction) GO:0005794 (other intracellular organelles, intracellular) GO:0030426 (other, cell projection) GO:0014704 (other, cell-cell junction) GO:0031965 (nucleus, endomembrane system) GO:0005886 (plasma membrane, cell periphery) GO:0043234 (macromolecular co…	GO:0005524 (binding, heterocyclic compound binding) GO:0004674 (catalytic activity, transferase activity)
7	gi|537906	autotaxin [Homo sapiens]	Q13822	MS	Ectonucleotide pyrophosphatase/phosphodiesterase family member 2	ENPP2	Homo sapiens	Hydrolyzes lysophospholipids to produce lysophosphatidic acid (LPA) in extracellular fluids. Major substrate is lysophosphatidylcholine. Also can act on sphingosylphosphphorylcholine producing sphingosine-1-phosphate, a modulator of cell motility. Can hydrolyze, in vitro, bis-pNPP, to some extent pNP-TMP, and barely ATP. Involved in several motility-related processes such as angiogenesis and neur…	1-alkyl-sn-glycero-3-phosphoethanolamine + H(2)O = 1-alkyl-sn-glycerol 3-phosphate + ethanolamine.	GO:0006928 cellular processGO:0006935 localizationGO:0007186 regulationGO:0006955 immune system processGO:0034638 cellular processGO:0030334 regulation	GO:0005615 (extracellular, extracellular region part) GO:0005887 (plasma membrane, cell periphery)	GO:0047391 (catalytic activity, hydrolase activity) GO:0005509 (binding, ion binding) GO:0004622 (catalytic activity, hydrolase activity) GO:0003676 (binding, heterocyclic compound binding) GO:0004551 (catalytic activity, hydrolase activity) GO:0004528 (catalytic activity, hydrolase activity) GO:0030247 (binding, carbohydrate binding) GO:0005044 (receptor activity, cargo receptor activity) GO:000…
8	gi|156564405	phosphatidylinositol-4,5-bisphosphate 3-kinase catalytic subunit delta isoform [Homo sapiens]	O00329	MS	Phosphatidylinositol 4,5-bisphosphate 3-kinase catalytic subunit delta isoform	PIK3CD	Homo sapiens	Phosphoinositide-3-kinase (PI3K) that phosphorylates PftdIns(4,5)P2 (Phosphatidylinositol 4,5-bisphosphate) to generate phosphatidylinositol 3,4,5-trisphosphate (PIP3). PIP3 plays a key role by recruiting PH domain-containing proteins to the membrane, including AKT1 and PDPK1, activating signaling cascades involved in cell growth, survival, proliferation, motility and morphology. Mediates immune …	ATP + 1-phosphatidyl-1D-myo-inositol 4,5-bisphosphate = ADP + 1-phosphatidyl-1D-myo-inositol 3,4,5-trisphosphate.	GO:0002250 immune system processGO:0042113 cellular processGO:0035754 cellular processGO:0001782 regulationGO:0050853 regulationGO:0001816 interaction with cells and organismsGO:0007173 regulationGO:0008543 regulationGO:0006954 response to stimulusGO:0045087 immune system processGO:0002551 cellular processGO:0043303 cellular processGO:0060374 cellular processGO:0035747 cellular processGO:0001779 …	GO:0005942 (macromolecular complex, intracellular) GO:0005886 (plasma membrane, cell periphery)	GO:0016303 (catalytic activity, transferase activity) GO:0035005 (catalytic activity, transferase activity) GO:0005524 (binding, heterocyclic compound binding) GO:0046934 (catalytic activity, transferase activity)
9	gi|224510682	Chain A, Crystal Structure Of Jnk3 With Amino-Pyrazole Inhibitor, Sr- 3451	P53779	MS	Mitogen-activated protein kinase 10	MAPK10	Homo sapiens	Serine/threonine-protein kinase involved in various processes such as neuronal proliferation, differentiation, migration and programmed cell death. Extracellular stimuli such as proinflammatory cytokines or physical stress stimulate the stress-activated protein kinase/c-Jun N-terminal kinase (SAP/JNK) signaling pathway. In this cascade, two dual specificity kinases MAP2K4/MKK4 and MAP2K7/MKK7 pho…	ATP + a protein = ADP + a phosphoprotein.	GO:0045087 immune system processGO:0002755 regulationGO:0051090 regulationGO:0034166 regulationGO:0034134 regulationGO:0034138 regulationGO:0034142 regulationGO:0034146 regulationGO:0034162 regulationGO:0038123 regulationGO:0038124 regulationGO:0035666 regulation	GO:0005829 (cytoplasm, intracellular) GO:0005739 (mitochondria, intracellular) GO:0005654 (nucleus, intracellular) GO:0005886 (plasma membrane, cell periphery)	GO:0005524 (binding, heterocyclic compound binding) GO:0004705 (catalytic activity, transferase activity) GO:0004708 (catalytic activity, transferase activity)
10	gi|241913115	Chain A, Calcium-Free (Apo) S100a12	P80511	MS	Protein S100-A12	S100A12	Homo sapiens	S100A12 is a calcium-, zinc- and copper-binding protein which plays a prominent role in the regulation of inflammatory processes and immune response. Its proinflammatory activity involves recruitment of leukocytes, promotion of cytokine and chemokine production, and regulation of leukocyte adhesion and migration. Acts as an alarmin or a danger associated molecular pattern (DAMP) molecule and stim…		GO:0050663 cellular processGO:0042742 interaction with cells and organismsGO:0050832 interaction with cells and organismsGO:0006954 response to stimulusGO:0045087 immune system processGO:0031640 regulationGO:0045576 cellular processGO:0002548 cellular processGO:0030593 cellular processGO:0043123 regulationGO:0050729 regulationGO:0043406 regulationGO:0051092 regulationGO:0006805 cellular process	GO:0005856 (cytoskeleton, intracellular) GO:0005829 (cytoplasm, intracellular) GO:0005576 (extracellular) GO:0005634 (nucleus, intracellular) GO:0005886 (plasma membrane, cell periphery)	GO:0005509 (binding, ion binding) GO:0005507 (binding, ion binding) GO:0050786 (binding, protein binding) GO:0008270 (binding, ion binding)
11	gi|155969959	toll-like receptor 4 variant 2 [Homo sapiens]	O00206	MS	Toll-like receptor 4	TLR4	Homo sapiens	Cooperates with LY96 and CD14 to mediate the innate immune response to bacterial lipopolysaccharide (LPS). Acts via MYD88, TIRAP and TRAF6, leading to NF-kappa-B activation, cytokine secretion and the inflammatory response. Also involved in LPS-independent inflammatory responses triggered by Ni(2+). These responses require non-conserved histidines and are, therefore, species-specific.		GO:0000187 regulationGO:0071223 cellular processGO:0071260 cellular processGO:0050829 interaction with cells and organismsGO:0016046 interaction with cells and organismsGO:0032497 interaction with cells and organismsGO:0007252 regulationGO:0045087 immune system processGO:0032609 interaction with cells and organismsGO:0060729 regulationGO:0042116 cellular processGO:0002755 regulationGO:0070373 reg…	GO:0010008 (endosome, intracellular) GO:0009897 (plasma membrane, cell periphery) GO:0005887 (plasma membrane, cell periphery) GO:0046696 (macromolecular complex, protein complex) GO:0048471 (nucleus, intracellular)	GO:0001530 (binding, lipid binding) GO:0001875 (molecular transducer activity, signal transducer activity) GO:0004888 (molecular transducer activity, signal transducer activity)
12	gi|4502379	B-cell lymphoma/leukemia 10 [Homo sapiens]	O95999	MS	B-cell lymphoma/leukemia 10	BCL10	Homo sapiens	Promotes apoptosis, pro-caspase-9 maturation and activation of NF-kappa-B via NIK and IKK. May be an adapter protein between upstream TNFR1-TRADD-RIP complex and the downstream NIK-IKK-IKAP complex. Is a substrate for MALT1.		GO:0002250 immune system processGO:0006915 cellular processGO:0006968 response to stimulusGO:0071260 cellular processGO:0016064 immune system processGO:0045087 immune system processGO:0042226 metabolic processGO:0042109 metabolic processGO:0002906 regulationGO:0001843 developmental processGO:0043123 regulationGO:0045416 regulationGO:0032765 regulationGO:0051092 regulationGO:0042327 regulationGO:0…	GO:0032449 (macromolecular complex, intracellular) GO:0005881 (cytoskeleton, intracellular) GO:0005829 (cytoplasm, intracellular) GO:0001772 (plasma membrane, cell periphery) GO:0005764 (other intracellular organelles, intracellular) GO:0045121 (other, membrane part) GO:0005634 (nucleus, intracellular) GO:0048471 (nucleus, intracellular) GO:0005886 (plasma membrane, cell periphery)	GO:0051059 (binding, protein binding) GO:0019901 (binding, protein binding) GO:0003713 (protein binding transcription factor activity, transcription factor binding transcription factor activity) GO:0043130 (binding, protein binding)
